# Supplementary material for: Comparative genomics reveals LINE-1 recombination with diverse RNAs
Source: Cell Genom. 2026 Feb 17;6(5):101165. doi: 10.1016/j.xgen.2026.101165 (PMC13174262; doi:10.1016/j.xgen.2026.101165)
Supplement: Table S2. Annotation of previously reported RNA species known to form chimeric insertions with LINE-1 elements, related to Figure 3 [file mmc2.xlsx]

## Sheet: Legend
Supplementary Table 2. Annotation of previously reported RNA species known to form chimeric insertions with LINE-1 elements.
Explanation of each field:
L1_coordinate: The genomic coordinate of the LINE-1 element in hg38, as annotated by RepeatMasker.
L1: LINE-1 family.
L1_fragments: Genomic coordinates of LINE-1 fragments belonging to the same LINE-1 locus.
L1_fivep_fragment: Genomic coordinate of the 5′ LINE-1 fragment.
L1_threep_fragment: Genomic coordinate of the 3′ LINE-1 fragment.
non_L1_coordinate: Genomic coordinate of the non-LINE-1 sequence in the chimeric insertion.
non_L1_class: Class of the non-LINE-1 RNA repeat, as annotated by RepeatMasker.
non_L1_annotation: Specific name of the non-LINE-1 RNA repeat, as annotated by RepeatMasker.
non_L1_alignment2consensus: Aligned coordinates of the non-LINE-1 sequence to its corresponding consensus sequence (based on RepeatMasker).
non_L1_consensus_length: Total length of the consensus sequence for the non-LINE-1 RNA repeat.
found_by_close_proximity_50bp: Indicates whether the chimeric insertion was identified by locating an RNA repeat within 50 bp upstream of a LINE-1 fragment and supported by a clear MSA.
found_by_msa_prediction: Indicates whether the chimeric LINE-1 insertion was predicted through identifying a contemporaneous insertion event based on MSA.
TSD (Upstream): Genomic coordinate of the TSD upstream of the LINE-1 element.
TSD sequence (Upstream): Nucleotide sequence of the upstream TSD.
TSD (Downstream): Genomic coordinate of the TSD downstream of the LINE-1 element.
TSD sequence (Downstream): Nucleotide sequence of the downstream TSD.
TSD size: Length of the TSD (in base pairs).
TSD size ≥ 7: Indicates whether the TSD is at least 7 bp long.
Cleavage site: Nucleotide sequence surrounding the predicted LINE-1 cleavage site.
EN motif: Indicates whether the sequence resembles an ORF2p endonuclease motif [1T/3A].
Note: Additional information or relevant remarks.

## Sheet: 5S
L1_coordinate	L1	L1_fragments	L1_fivep_fragment	L1_threep_frag	non_L1_coordinate	non_L1_class	non_L1_annotation	non_L1_alignment2consensus	non_L1_consensus_length	found_by_close_proximity_50bp	found_by_msa_prediction	TSD (Upstream)	TSD sequence (Upstream)	TSD (Downstream)	TSD sequence (Downstream)	TSD size	TSD size ≥ 7	Cleave site	EN motif	Note
chr1:189777961-189778570:+	L1PA11	chr1:189777961-189778570:+	chr1:189777961-189778570:+	chr1:189777961-189778570:+	chr1:189777915-189777959:-	rRNA	5S	5S:1-45	121	TRUE	FALSE	chr1:189777905-189777909	AAAGA	chr1:189778581-189778585	AAAGA	5	No	AT/AAAG	Yes
chr1:234301284-234302151:+	L1PA8A	chr1:234301284-234302151:+	chr1:234301284-234302151:+	chr1:234301284-234302151:+	chr1:234301246-234301283:-	rRNA	5S	5S:8-45	121	TRUE	TRUE	chr1:234301233-234301238	AAGAAA	chr1:234302180-234302185	AAGAAA	6	No	CT/AAGA	Yes
chr2:33234405-33236061:+	L1PA7	chr2:33234405-33236061:+	chr2:33234405-33236061:+	chr2:33234405-33236061:+	chr2:33234363-33234404:-	rRNA	5S	5S:1-42	121	TRUE	TRUE	chr2:33234352-33234367	AAAGATGAAACTTAGA	chr2:33236059-33236074	AAAGATGAAACTTAGA	16	Yes	AT/AAAG	Yes
chr2:213770459-213772302:-	L1PA10	chr2:213770459-213772302:-	chr2:213770459-213772302:-	chr2:213770459-213772302:-	chr2:213772303-213772378:+	rRNA	5S	5S:13-89	121	TRUE	FALSE	chr2:213772382-213772390	[A/T]AAAAATAT	chr2:213770448-213770456	[A/T]AAAAA[A/T]ATAT	9	Yes	[A/G]T/[A/T]AAA	Yes
chr3:145224095-145224846:-	L1PA7	chr3:145224095-145224846:-	chr3:145224095-145224846:-	chr3:145224095-145224846:-	chr3:145224847-145224889:+	rRNA	5S	5S:50-92	121	TRUE	TRUE	chr3:145224889-145224895:-	A[G/T]CTTTG	chr3:145224089-145224095:-	AGCTTTG	7	Yes	AT/A[G/T]CT	No
chr4:19181870-19182922:+	L1PA7	chr4:19181870-19182922:+	chr4:19181870-19182922:+	chr4:19181870-19182922:+	chr4:19181782-19181869:-	rRNA	5S	5S:1-92	121	TRUE	TRUE	chr4:19181776-19181787:+	AAAA[C/T]TG[G/A]TTT[A/C]	chr4:19183417-19183428:+	A[A/G]A[A/T]CT[A/G][A/G][T/C]TTA	12	Yes	AT/AAAA	Yes
chr4:13724180-13724633:-	L1MA1	chr4:13724180-13724633:-	chr4:13724180-13724633:-	chr4:13724180-13724633:-	chr4:13724634-13724671:+	rRNA	5S	5S:3-40	121	TRUE	TRUE	chr4:13724669-13724682	AAGAAATGAAAAGA	chr4:13724141-13724154	AA[A/G]AAA[C/T]GAAA[A/G][G/T]A	14	Yes	TT/AAGA	Yes
chr5:55777586-55777764:+	L1PA10	chr5:55777586-55777764:+	chr5:55777586-55777764:+	chr5:55777586-55777764:+	chr5:55777471-55777585:+	rRNA	5S	5S:3-117	121	TRUE	FALSE	NA	NA	NA	NA		No			No sequence homology found at both ends
chr5:147420975-147423012:+	L1PA7	chr5:147420975-147423012:+	chr5:147420975-147423012:+	chr5:147420975-147423012:+	chr5:147420927-147420974:-	rRNA	5S	5S:3-50	121	TRUE	TRUE	chr5:147420921-147420934	[A/G]AAAAGTTCTG[A/T]GA	chr5:147423015-147423028	AAAAAAGTTCTGTGA	14	Yes	GT/AAAA	Yes
chr8:9876785-9882704:+	L1PA7	chr8:9876785-9882704:+	chr8:9876785-9882704:+	chr8:9876785-9882704:+	chr8:9876695-9876764:-	rRNA	5S	5S:25-95	121	TRUE	FALSE	chr8:9876688-9876701:+	AACAGATGACAGTC	chr8:9882719-9882732:+	AACAGATGACAGTC	14	Yes	AT/AACA	Yes
chr8:138803451-138803533:+	L1PA2	chr8:138803451-138803533:+	chr8:138803451-138803533:+	chr8:138803451-138803533:+	chr8:138803380-138803450:-	rRNA	5S	5S:29-102	121	TRUE	TRUE	chr8:138803377-138803392	AAAACTTCCAAGTGTC	chr8:138803550-138803565	AAAACTTCCAAGTGTC	16	Yes	TG/AAAA	Yes
chr8:13721385-13721989:-	L1PA8	chr8:13721385-13721989:-	chr8:13721385-13721989:-	chr8:13721385-13721989:-	chr8:13721990-13722035:+	rRNA	5S	5S:45-90	121	TRUE	TRUE	chr8:13722034-13722040:-	AGTTTT[C/T]	chr8:13721377-13721383:-	AGTTTTC	7	Yes	AA/AGTT	No
chr8:105189997-105194643:-	L1MA3	chr8:105189997-105194643:-	chr8:105189997-105194643:-	chr8:105189997-105194643:-	chr8:105194653-105194693:-	rRNA	5S	5S:1-42	121	TRUE	TRUE	NA	NA	NA	NA		No			No sequence homology found at both ends
chr10:23866849-23868089:-	L1PA3	chr10:23866849-23868089:-	chr10:23866849-23868089:-	chr10:23866849-23868089:-	chr10:23868091-23868138:+	rRNA	5S	5S:1-48	121	TRUE	TRUE	chr10:23868131-23868142:-	TGTCCTGAGATC	chr10:23866813-23866824:-	TGTCCTGAGATC	12	Yes	TG/TGTC	No
chr11:49935824-49938533:+	L1MA9	chr11:49935824-49936092:+,chr11:49936461-49936580:+,chr11:49936881-49937810:+,chr11:49938056-49938533:+	chr11:49935824-49936092:+	chr11:49938056-49938533:+	chr11:49935748-49935823:-	rRNA	5S	5S:1-80	121	TRUE	FALSE	chr11:49,935,743-49,935,752	AAT[A/G]A[A/G]AGTA	chr11:49,938,557-49,938,566	AATGAAAGTA	10	Yes	AA/AATG	No
chr11:104251093-104252581:-	L1PA3	chr11:104251093-104252581:-	chr11:104251093-104252581:-	chr11:104251093-104252581:-	chr11:104252583-104252649:+	rRNA	5S	5S:25-91	121	TRUE	TRUE	chr11:104252647-104252661	GAAAAAGTCGAAGTT	chr11:104251074-104251088	GAAAAAGTCGAAGTT	15	Yes	AT/GAAA	Yes
chr12:41658770-41658898:+	L1MD	chr12:41658770-41658898:+	chr12:41658770-41658898:+	chr12:41658770-41658898:+	chr12:41658680-41658765:+	rRNA	5S	5S:5-90	121	TRUE	TRUE	chr12:41658660-41658674:+	AGGAGATAAG[A/G]GCAG	chr12:41658878-41658892:+	AGGA[G/T]A[A/T]AAGGGCAG	15	Yes	[A/T]A/AGGA	No
chr13:51027852-51028099:+	L1PA8	chr13:51027852-51028099:+	chr13:51027852-51028099:+	chr13:51027852-51028099:+	chr13:51027765-51027851:-	rRNA	5S	5S:2-98	121	TRUE	TRUE	chr13:51027760-51027771	AA[A/G]GTCCAGT[C/T][A/G]GTC	chr13:51028110-51028121	AAGGTCCAGTTG	12	Yes	AG/AAGG	No
chr13:102407234-102408585:-	L1PA17	chr13:102407234-102407899:-,chr13:102408209-102408585:-	chr13:102408209-102408585:-	chr13:102407234-102407899:-	chr13:102408587-102408628:+	rRNA	5S	5S:5-46	121	TRUE	TRUE	chr13:102408624-102408628	GAGAT	chr13:102407212-102407216	GAGAT	5	No	TG/GAGA	No
chr14:99582486-99583135:+	L1MC3	chr14:99582486-99582534:+,chr14:99582843-99583016:+,chr14:99583118-99583135:+	chr14:99582486-99582534:+	chr14:99583118-99583135:+	chr14:99582443-99582484:+	rRNA	5S	5S:1-42	121	TRUE	FALSE	NA	NA	NA	NA		No	NA		No sequence homology found at both ends
chr15:61585389-61586781:+	L1PA7	chr15:61585389-61586781:+	chr15:61585389-61586781:+	chr15:61585389-61586781:+	chr15:61585347-61585386:-	rRNA	5S	5S:1-40	121	TRUE	FALSE	chr15:61585333-61585344	AAAAATATGA[C/T][C/T]	chr15:61586843-61586854	AAAAATATGACC	12	Yes	TT/AAAA	Yes
chr16:13064424-13064477:+	L1PA16	chr16:13064424-13064477:+	chr16:13064424-13064477:+	chr16:13064424-13064477:+	chr16:13064384-13064419:-	rRNA	5S	5S:10-45	121	TRUE	TRUE	chr16:13064375-13064381	AGAAAGA	chr16:13064825-13064831	AGAAAGA	7	Yes	CA/AGAA	No
chr17:71007082-71007682:+	L1MA3	chr17:71007082-71007682:+	chr17:71007082-71007682:+	chr17:71007082-71007682:+	chr17:71007014-71007081:-	rRNA	5S	5S:22-89	121	TRUE	TRUE	chr17:71006999-71007015	AGAAACTGTGCCTCACT	chr17:71007697-71007713	AG[C/A]AACTGTGCCTCACT	17	Yes	CT/AGAA	Yes
chr18:65544969-65545637:+	L1PA7	chr18:65544969-65545637:+	chr18:65544969-65545637:+	chr18:65544969-65545637:+	chr18:65544924-65544965:-	rRNA	5S	5S:1-42	121	TRUE	TRUE	chr18:65544921-65544929	AAGTCAGA[A/C]	chr18:65545803-65545811:+	AAGTCAGAA	9	Yes	AC/AAGT	No
chr21:39928046-39928161:-	L1PB1	chr21:39928046-39928161:-	chr21:39928046-39928161:-	chr21:39928046-39928161:-	chr21:39928164-39928204:+	rRNA	5S	5S:2-42	121	TRUE	FALSE	chr21:39928201-39928217	[C/T]AAAAGCCTCTAGTCTG	chr21:39928015-39928031	[C/T]AAA[A/T]GCCTCTAGTCT[A/G]	17	Yes	TT/[C/T]AAA	Yes
chrX:124551232-124551734:+	L1MA10	chrX:124551232-124551515:+,chrX:124551566-124551734:+	chrX:124551232-124551515:+	chrX:124551566-124551734:+	chrX:124551193-124551231:-	rRNA	5S	5S:2-40	121	TRUE	TRUE	chrX:124551188-124551194	AATAAAG	chrX:124551725-124551731	AATAAAG	7	Yes	AT/AATA	Yes
chrX:27708011-27708400:-	L1PA16	chrX:27708011-27708400:-	chrX:27708011-27708400:-	chrX:27708011-27708400:-	chrX:27708403-27708488:+	rRNA	5S	5S:2-96	121	TRUE	TRUE	chrX:27708488-27708492	AGAAA	chrX:27707965-27707969	AGAAA	5	No	AC/AGAA	No

## Sheet: U1
L1_coordinate	L1	L1_fragments	L1_fivep_fragment	L1_threep_frag	non_L1_coordinate	non_L1_class	non_L1_annotation	non_L1_alignment2consensus	non_L1_consensus_length	found_by_close_proximity_50bp	found_by_msa_prediction
chr6:32514113-32514250:-	L1PB4	chr6:32514113-32514250:-	chr6:32514113-32514250:-	chr6:32514113-32514250:-	chr6:32514251-32514328:-	snRNA	U1	U1:3-78	165	TRUE	TRUE
chr6:32549876-32550012:-	L1PB4	chr6:32549876-32550012:-	chr6:32549876-32550012:-	chr6:32549876-32550012:-	chr6:32550013-32550088:-	snRNA	U1	U1:3-78	165	TRUE	FALSE
chr6:32576211-32576344:-	L1PB4	chr6:32576211-32576344:-	chr6:32576211-32576344:-	chr6:32576211-32576344:-	chr6:32576345-32576421:-	snRNA	U1	U1:3-79	165	TRUE	FALSE
chr8:69222286-69222666:-	L1PA3	chr8:69222286-69222666:-	chr8:69222286-69222666:-	chr8:69222286-69222666:-	chr8:69222667-69222710:+	snRNA	U1	U1:8-49	165	TRUE	TRUE

## Sheet: U2
L1_coordinate	L1	L1_fragments	L1_fivep_fragment	L1_threep_frag	non_L1_coordinate	non_L1_class	non_L1_annotation	non_L1_alignment2consensus	non_L1_consensus_length	found_by_close_proximity_50bp	found_by_msa_prediction
chr1:158970303-158970493:-	L1PB4	chr1:158970303-158970493:-	chr1:158970303-158970493:-	chr1:158970303-158970493:-	chr1:158970496-158970549:+	snRNA	U2	U2:1-55	188	TRUE	TRUE
chr3:72249112-72249879:+	L1PREC2	chr3:72249112-72249879:+	chr3:72249112-72249879:+	chr3:72249112-72249879:+	chr3:72249057-72249109:+	snRNA	U2	U2:1-53	188	TRUE	TRUE
chr3:110559986-110563062:-	L1M1	chr3:110559986-110563062:-	chr3:110559986-110563062:-	chr3:110559986-110563062:-	chr3:110563063-110563132:-	snRNA	U2	U2:83-144	188	TRUE	TRUE
chr5:4139652-4142074:+	L1PA10	chr5:4139652-4140535:+,chr5:4140883-4142074:+	chr5:4139652-4140535:+	chr5:4140883-4142074:+	chr5:4139596-4139651:-	snRNA	U2	U2:5-60	188	TRUE	TRUE
chr6:4228523-4228718:+	L1PA5	chr6:4228523-4228718:+	chr6:4228523-4228718:+	chr6:4228523-4228718:+	chr6:4228466-4228522:-	snRNA	U2	U2:7-63	188	TRUE	TRUE
chr7:81312931-81313382:+	L1MA9	chr7:81312931-81313382:+	chr7:81312931-81313382:+	chr7:81312931-81313382:+	chr7:81312847-81312929:-	snRNA	U2	U2:87-169	188	TRUE	TRUE
chr9:80273071-80274833:+	L1MA4	chr9:80273071-80274481:+,chr9:80274606-80274833:+	chr9:80273071-80274481:+	chr9:80274606-80274833:+	chr9:80273018-80273070:-	snRNA	U2	U2:7-59	188	TRUE	TRUE
chr12:21230823-21231288:-	L1PA5	chr12:21230823-21231288:-	chr12:21230823-21231288:-	chr12:21230823-21231288:-	chr12:21231289-21231385:+	snRNA	U2	U2:11-107	188	TRUE	FALSE
chr13:64730774-64731581:+	L1PA8	chr13:64730774-64731581:+	chr13:64730774-64731581:+	chr13:64730774-64731581:+	chr13:64730725-64730771:-	snRNA	U2	U2:14-60	188	TRUE	FALSE
chr15:39312435-39313064:+	L1PA7	chr15:39312435-39313064:+	chr15:39312435-39313064:+	chr15:39312435-39313064:+	chr15:39312394-39312434:-	snRNA	U2	U2:18-58	188	TRUE	TRUE
chr20:42826615-42832517:+	L1PREC2	chr20:42826615-42826827:+,chr20:42829617-42832517:+	chr20:42826615-42826827:+	chr20:42829617-42832517:+	chr20:42826557-42826613:+	snRNA	U2	U2:4-60	188	TRUE	TRUE
chrX:23484716-23486157:+	L1PA7	chrX:23484716-23486157:+	chrX:23484716-23486157:+	chrX:23484716-23486157:+	chrX:23484675-23484714:-	snRNA	U2	U2:16-55	188	TRUE	FALSE
chrX:147305533-147311195:+	L1M1	chrX:147305533-147306551:+,chrX:147309715-147310557:+,chrX:147310541-147310615:+,chrX:147310614-147311195:+	chrX:147305533-147306551:+	chrX:147310614-147311195:+	chrX:147305492-147305532:+	snRNA	U2	U2:104-144	188	TRUE	TRUE

## Sheet: U3
L1_coordinate	L1	L1_fragments	L1_fivep_fragment	L1_threep_frag	non_L1_coordinate	non_L1_class	non_L1_annotation	non_L1_alignment2consensus	non_L1_consensus_length	found_by_close_proximity_50bp	found_by_msa_prediction
chr1:180451978-180455529:+	L1PA7	chr1:180451978-180452199:+,chr1:180452477-180455529:+	chr1:180451978-180452199:+	chr1:180452477-180455529:+	chr1:180451948-180451976:+	snRNA	U3	U3:1-29	217	TRUE	FALSE
chr2:169816350-169817921:+	L1PA6	chr2:169816350-169817921:+	chr2:169816350-169817921:+	chr2:169816350-169817921:+	chr2:169816279-169816349:+	snRNA	U3	U3:1-71	217	TRUE	TRUE
chr3:80627044-80627969:-	L1PA2	chr3:80627044-80627969:-	chr3:80627044-80627969:-	chr3:80627044-80627969:-	chr3:80627978-80628077:-	snRNA	U3	U3:76-175	217	TRUE	TRUE
chr3:111876586-111879343:-	L1PA7	chr3:111876586-111879343:-	chr3:111876586-111879343:-	chr3:111876586-111879343:-	chr3:111879344-111879415:-	snRNA	U3	U3:1-72	217	TRUE	TRUE
chr3:132193070-132193227:-	L1PA5	chr3:132193070-132193227:-	chr3:132193070-132193227:-	chr3:132193070-132193227:-	chr3:132193228-132193261:+	snRNA	U3	U3:6-39	217	TRUE	TRUE
chr3:156008545-156008776:-	L1PA7	chr3:156008545-156008776:-	chr3:156008545-156008776:-	chr3:156008545-156008776:-	chr3:156008805-156008879:-	snRNA	U3	U3:2-76	217	TRUE	TRUE
chr3:183174151-183174935:-	L1PA3	chr3:183174151-183174935:-	chr3:183174151-183174935:-	chr3:183174151-183174935:-	chr3:183174936-183175007:-	snRNA	U3	U3:1-72	217	TRUE	TRUE
chr4:57134590-57144092:-	L1MA4A	chr4:57134590-57134703:-,chr4:57134994-57135402:-,chr4:57141670-57142468:-,chr4:57142609-57143505:-,chr4:57143874-57144092:-	chr4:57143874-57144092:-	chr4:57134590-57134703:-	chr4:57144093-57144164:-	snRNA	U3	U3:1-75	217	TRUE	FALSE
chr5:84315681-84320163:+	L1PA7	chr5:84315681-84317636:+,chr5:84317647-84319190:+,chr5:84319491-84320163:+	chr5:84315681-84317636:+	chr5:84319491-84320163:+	chr5:84315605-84315680:+	snRNA	U3	U3:1-76	217	TRUE	TRUE
chr5:77601827-77604362:-	L1MA4A	chr5:77601827-77602144:-,chr5:77602440-77602930:-,chr5:77603236-77604362:-	chr5:77603236-77604362:-	chr5:77601827-77602144:-	chr5:77604363-77604451:-	snRNA	U3	U3:1-89	217	TRUE	TRUE
chr6:20282102-20285215:+	L1PA16	chr6:20282102-20285215:+	chr6:20282102-20285215:+	chr6:20282102-20285215:+	chr6:20282029-20282100:+	snRNA	U3	U3:1-72	217	TRUE	FALSE
chr6:111393834-111398181:-	L1MA4A	chr6:111393834-111394706:-,chr6:111394992-111396035:-,chr6:111396327-111396713:-,chr6:111396830-111397641:-,chr6:111397915-111398181:-	chr6:111397915-111398181:-	chr6:111393834-111394706:-	chr6:111398182-111398249:-	snRNA	U3	U3:8-75	217	TRUE	FALSE
chr8:99293042-99294541:+	L1PA2	chr8:99293042-99294541:+	chr8:99293042-99294541:+	chr8:99293042-99294541:+	chr8:99292971-99293040:+	snRNA	U3	U3:1-70	217	TRUE	TRUE
chr8:123582311-123583530:+	L1PA8	chr8:123582311-123583530:+	chr8:123582311-123583530:+	chr8:123582311-123583530:+	chr8:123582237-123582307:+	snRNA	U3	U3:1-71	217	TRUE	TRUE
chr8:130734903-130739705:+	L1PA16	chr8:130734903-130738140:+,chr8:130738312-130738836:+,chr8:130739076-130739705:+	chr8:130734903-130738140:+	chr8:130739076-130739705:+	chr8:130734832-130734902:+	snRNA	U3	U3:1-71	217	TRUE	TRUE
chr8:20611820-20614853:-	L1PA7	chr8:20611820-20614853:-	chr8:20611820-20614853:-	chr8:20611820-20614853:-	chr8:20614854-20614926:-	snRNA	U3	U3:1-74	217	TRUE	TRUE
chr9:88374358-88376020:+	L1PA5	chr9:88374358-88376020:+	chr9:88374358-88376020:+	chr9:88374358-88376020:+	chr9:88374269-88374357:+	snRNA	U3	U3:1-87	217	TRUE	TRUE
chr11:47822575-47823115:-	L1PA5	chr11:47822575-47823115:-	chr11:47822575-47823115:-	chr11:47822575-47823115:-	chr11:47823116-47823147:-	snRNA	U3	U3:1-32	217	TRUE	FALSE
chr12:97203371-97209560:+	L1PB1	chr12:97203371-97209161:+,chr12:97209207-97209560:+	chr12:97203371-97209161:+	chr12:97209207-97209560:+	chr12:97203291-97203357:+	snRNA	U3	U3:1-70	217	TRUE	FALSE
chr13:61657805-61658014:-	L1PA7	chr13:61657805-61658014:-	chr13:61657805-61658014:-	chr13:61657805-61658014:-	chr13:61658015-61658077:-	snRNA	U3	U3:1-70	217	TRUE	TRUE
chr14:67744400-67745403:-	L1PA8	chr14:67744400-67745403:-	chr14:67744400-67745403:-	chr14:67744400-67745403:-	chr14:67745407-67745473:-	snRNA	U3	U3:2-68	217	TRUE	TRUE
chr19:40113551-40114633:-	L1PA2	chr19:40113551-40114633:-	chr19:40113551-40114633:-	chr19:40113551-40114633:-	chr19:40114634-40114705:-	snRNA	U3	U3:1-72	217	TRUE	FALSE

## Sheet: U4
L1_coordinate	L1	L1_fragments	L1_fivep_fragment	L1_threep_frag	non_L1_coordinate	non_L1_class	non_L1_annotation	non_L1_alignment2consensus	non_L1_consensus_length	found_by_close_proximity_50bp	found_by_msa_prediction
chr3:39967109-39970100:-	L1PA14	chr3:39967109-39968240:-,chr3:39968463-39970100:-	chr3:39968463-39970100:-	chr3:39967109-39968240:-	chr3:39970125-39970268:+	snRNA	U4	U4:1-143	145	TRUE	TRUE
chr14:88512026-88513496:-	L1MC5a	chr14:88512026-88512606:-,chr14:88512798-88512995:-,chr14:88513000-88513159:-,chr14:88513465-88513496:-	chr14:88513465-88513496:-	chr14:88512026-88512606:-	chr14:88513498-88513564:+	snRNA	U4	U4:1-67	145	TRUE	TRUE

## Sheet: U5
L1_coordinate	L1	L1_fragments	L1_fivep_fragment	L1_threep_frag	non_L1_coordinate	non_L1_class	non_L1_annotation	non_L1_alignment2consensus	non_L1_consensus_length	found_by_close_proximity_50bp	found_by_msa_prediction
chr3:40498375-40498920:-	L1PA7	chr3:40498375-40498920:-	chr3:40498375-40498920:-	chr3:40498375-40498920:-	chr3:40498921-40499003:-	snRNA	U5	U5:1-83	116	TRUE	TRUE
chr6:22628249-22628629:-	L1PA13	chr6:22628249-22628629:-	chr6:22628249-22628629:-	chr6:22628249-22628629:-	chr6:22628633-22628664:+	snRNA	U5	U5:9-40	116	TRUE	TRUE
chr8:56440040-56440125:+	L1PA4	chr8:56440040-56440125:+	chr8:56440040-56440125:+	chr8:56440040-56440125:+	chr8:56439999-56440039:-	snRNA	U5	U5:6-46	116	TRUE	TRUE
chr9:80475449-80479368:-	L1PA4	chr9:80475449-80479368:-	chr9:80475449-80479368:-	chr9:80475449-80479368:-	chr9:80479373-80479413:+	snRNA	U5	U5:6-46	116	TRUE	TRUE
chrX:96359538-96359660:+	L1MA3	chrX:96359538-96359660:+	chrX:96359538-96359660:+	chrX:96359538-96359660:+	chrX:96359491-96359537:-	snRNA	U5	U5:1-47	116	TRUE	FALSE

## Sheet: U6
L1_coordinate	L1	L1_fragments	L1_fivep_fragment	L1_threep_frag	non_L1_coordinate	non_L1_class	non_L1_annotation	non_L1_alignment2consensus	non_L1_consensus_length	found_by_close_proximity_50bp	found_by_msa_prediction
chr1:67541234-67541716:+	L1ME1	chr1:67541234-67541716:+	chr1:67541234-67541716:+	chr1:67541234-67541716:+	chr1:67541127-67541233:+	snRNA	U6	U6:1-107	107	TRUE	TRUE
chr1:75183148-75186468:+	L1PREC2	chr1:75183148-75186468:+	chr1:75183148-75186468:+	chr1:75183148-75186468:+	chr1:75183045-75183147:+	snRNA	U6	U6:1-107	107	TRUE	TRUE
chr1:88816886-88820142:+	L1PA7	chr1:88816886-88817333:+,chr1:88817733-88818365:+,chr1:88818677-88820142:+	chr1:88816886-88817333:+	chr1:88818677-88820142:+	chr1:88816779-88816885:+	snRNA	U6	U6:1-107	107	TRUE	TRUE
chr1:150701973-150702919:+	L1PA10	chr1:150701973-150702919:+	chr1:150701973-150702919:+	chr1:150701973-150702919:+	chr1:150701866-150701972:+	snRNA	U6	U6:1-107	107	TRUE	TRUE
chr1:153331731-153336742:+	L1PB4	chr1:153331731-153334446:+,chr1:153334491-153335515:+,chr1:153335753-153336045:+,chr1:153336072-153336124:+,chr1:153336400-153336742:+	chr1:153331731-153334446:+	chr1:153336400-153336742:+	chr1:153331622-153331726:+	snRNA	U6	U6:1-105	107	TRUE	TRUE
chr1:31495216-31497575:-	L1PA5	chr1:31495216-31497575:-	chr1:31495216-31497575:-	chr1:31495216-31497575:-	chr1:31497577-31497683:-	snRNA	U6	U6:1-107	107	TRUE	TRUE
chr1:39120691-39120927:-	L1MA1	chr1:39120691-39120927:-	chr1:39120691-39120927:-	chr1:39120691-39120927:-	chr1:39120940-39121043:-	snRNA	U6	U6:1-107	107	TRUE	TRUE
chr1:64028654-64028892:-	L1MA2	chr1:64028654-64028892:-	chr1:64028654-64028892:-	chr1:64028654-64028892:-	chr1:64028894-64028998:-	snRNA	U6	U6:3-107	107	TRUE	TRUE
chr1:182980556-182982211:-	L1PA3	chr1:182980556-182982211:-	chr1:182980556-182982211:-	chr1:182980556-182982211:-	chr1:182982212-182982318:-	snRNA	U6	U6:1-107	107	TRUE	TRUE
chr1:194488047-194488100:-	L1MA5	chr1:194488047-194488100:-	chr1:194488047-194488100:-	chr1:194488047-194488100:-	chr1:194488101-194488205:-	snRNA	U6	U6:1-107	107	TRUE	FALSE
chr1:205824033-205824103:-	L1MA8	chr1:205824033-205824103:-	chr1:205824033-205824103:-	chr1:205824033-205824103:-	chr1:205824104-205824214:-	snRNA	U6	U6:1-107	107	TRUE	TRUE
chr2:38147522-38148271:+	L1PA16	chr2:38147522-38148271:+	chr2:38147522-38148271:+	chr2:38147522-38148271:+	chr2:38147415-38147520:+	snRNA	U6	U6:1-106	107	TRUE	TRUE
chr2:155330528-155331114:+	L1PA10	chr2:155330528-155331114:+	chr2:155330528-155331114:+	chr2:155330528-155331114:+	chr2:155330421-155330525:+	snRNA	U6	U6:1-105	107	TRUE	FALSE
chr2:163289103-163289311:+	L1MA2	chr2:163289103-163289311:+	chr2:163289103-163289311:+	chr2:163289103-163289311:+	chr2:163288992-163289092:+	snRNA	U6	U6:1-103	107	TRUE	TRUE
chr2:178039005-178039541:+	L1PA14	chr2:178039005-178039541:+	chr2:178039005-178039541:+	chr2:178039005-178039541:+	chr2:178038902-178039004:+	snRNA	U6	U6:1-107	107	TRUE	TRUE
chr2:201646822-201646955:+	L1MB2	chr2:201646822-201646955:+	chr2:201646822-201646955:+	chr2:201646822-201646955:+	chr2:201646716-201646821:+	snRNA	U6	U6:1-107	107	TRUE	FALSE
chr2:12410502-12411397:-	L1PA8A	chr2:12410502-12411397:-	chr2:12410502-12411397:-	chr2:12410502-12411397:-	chr2:12411398-12411501:-	snRNA	U6	U6:1-107	107	TRUE	TRUE
chr2:49227587-49233793:-	L1PA6	chr2:49227587-49231532:-,chr2:49231570-49233793:-	chr2:49231570-49233793:-	chr2:49227587-49231532:-	chr2:49233794-49233899:-	snRNA	U6	U6:1-107	107	TRUE	TRUE
chr2:176929232-176929984:-	L1PREC2	chr2:176929232-176929984:-	chr2:176929232-176929984:-	chr2:176929232-176929984:-	chr2:176929985-176930090:-	snRNA	U6	U6:1-107	107	TRUE	TRUE
chr2:195670234-195670373:-	L1MA8	chr2:195670234-195670373:-	chr2:195670234-195670373:-	chr2:195670234-195670373:-	chr2:195670375-195670478:-	snRNA	U6	U6:1-104	107	TRUE	TRUE
chr2:207680394-207680533:-	L1PA15	chr2:207680394-207680533:-	chr2:207680394-207680533:-	chr2:207680394-207680533:-	chr2:207680534-207680639:-	snRNA	U6	U6:1-106	107	TRUE	TRUE
chr2:237014447-237015204:-	L1PB4	chr2:237014447-237014809:-,chr2:237015117-237015204:-	chr2:237015117-237015204:-	chr2:237014447-237014809:-	chr2:237015205-237015302:-	snRNA	U6	U6:8-106	107	TRUE	TRUE
chr3:57512556-57513479:+	L1PA8A	chr3:57512556-57512856:+,chr3:57513152-57513479:+	chr3:57512556-57512856:+	chr3:57513152-57513479:+	chr3:57512450-57512555:+	snRNA	U6	U6:1-107	107	TRUE	TRUE
chr3:70808456-70808842:+	L1MA4	chr3:70808456-70808842:+	chr3:70808456-70808842:+	chr3:70808456-70808842:+	chr3:70808350-70808452:+	snRNA	U6	U6:1-107	107	TRUE	TRUE
chr3:86235434-86235667:+	L1MA9	chr3:86235434-86235667:+	chr3:86235434-86235667:+	chr3:86235434-86235667:+	chr3:86235322-86235424:+	snRNA	U6	U6:2-107	107	TRUE	FALSE
chr3:98908565-98912054:+	L1PA11	chr3:98908565-98910260:+,chr3:98910259-98910967:+,chr3:98911277-98912054:+	chr3:98908565-98910260:+	chr3:98911277-98912054:+	chr3:98908459-98908564:+	snRNA	U6	U6:1-107	107	TRUE	TRUE
chr3:117544312-117544875:+	L1PA11	chr3:117544312-117544875:+	chr3:117544312-117544875:+	chr3:117544312-117544875:+	chr3:117544205-117544311:+	snRNA	U6	U6:1-107	107	TRUE	TRUE
chr3:149525745-149525926:+	L1PA16	chr3:149525745-149525926:+	chr3:149525745-149525926:+	chr3:149525745-149525926:+	chr3:149525631-149525726:+	snRNA	U6	U6:1-107	107	TRUE	TRUE
chr3:195214894-195219309:+	L1PA2	chr3:195214894-195219309:+	chr3:195214894-195219309:+	chr3:195214894-195219309:+	chr3:195214787-195214893:+	snRNA	U6	U6:1-107	107	TRUE	TRUE
chr3:14530722-14530980:-	L1MA2	chr3:14530722-14530980:-	chr3:14530722-14530980:-	chr3:14530722-14530980:-	chr3:14530982-14531088:-	snRNA	U6	U6:1-107	107	TRUE	FALSE
chr3:20265852-20268964:-	L1PA7	chr3:20265852-20268964:-	chr3:20265852-20268964:-	chr3:20265852-20268964:-	chr3:20268966-20269070:-	snRNA	U6	U6:1-106	107	TRUE	TRUE
chr3:35255974-35256838:-	L1MB2	chr3:35255974-35256838:-	chr3:35255974-35256838:-	chr3:35255974-35256838:-	chr3:35256840-35256944:-	snRNA	U6	U6:3-107	107	TRUE	TRUE
chr3:66288337-66293113:-	L1PA7	chr3:66288337-66293113:-	chr3:66288337-66293113:-	chr3:66288337-66293113:-	chr3:66293114-66293220:-	snRNA	U6	U6:1-107	107	TRUE	FALSE
chr3:73239192-73241788:-	L1MA1	chr3:73239192-73239380:-,chr3:73239680-73240091:-,chr3:73240092-73240669:-,chr3:73241250-73241263:-,chr3:73241560-73241788:-	chr3:73241560-73241788:-	chr3:73239192-73239380:-	chr3:73241789-73241896:-	snRNA	U6	U6:1-107	107	TRUE	FALSE
chr3:77811599-77811739:-	L1MA2	chr3:77811599-77811739:-	chr3:77811599-77811739:-	chr3:77811599-77811739:-	chr3:77811743-77811844:-	snRNA	U6	U6:1-105	107	TRUE	TRUE
chr3:87742228-87742537:-	L1PREC2	chr3:87742228-87742537:-	chr3:87742228-87742537:-	chr3:87742228-87742537:-	chr3:87742543-87742648:-	snRNA	U6	U6:2-107	107	TRUE	TRUE
chr3:98801701-98804977:-	L1PA5	chr3:98801701-98804977:-	chr3:98801701-98804977:-	chr3:98801701-98804977:-	chr3:98804978-98805084:-	snRNA	U6	U6:1-107	107	TRUE	TRUE
chr3:169719624-169720186:-	L1PA6	chr3:169719624-169720186:-	chr3:169719624-169720186:-	chr3:169719624-169720186:-	chr3:169720187-169720293:-	snRNA	U6	U6:1-107	107	TRUE	FALSE
chr3:178007230-178007650:-	L1MB3	chr3:178007230-178007650:-	chr3:178007230-178007650:-	chr3:178007230-178007650:-	chr3:178007673-178007772:-	snRNA	U6	U6:7-106	107	TRUE	TRUE
chr3:196784226-196784979:-	L1PA2	chr3:196784226-196784979:-	chr3:196784226-196784979:-	chr3:196784226-196784979:-	chr3:196784980-196785086:-	snRNA	U6	U6:1-107	107	TRUE	TRUE
chr4:22119091-22119297:+	L1MA4A	chr4:22119091-22119297:+	chr4:22119091-22119297:+	chr4:22119091-22119297:+	chr4:22118984-22119089:+	snRNA	U6	U6:2-107	107	TRUE	FALSE
chr4:35496004-35497768:+	L1PA11	chr4:35496004-35497768:+	chr4:35496004-35497768:+	chr4:35496004-35497768:+	chr4:35495898-35496003:+	snRNA	U6	U6:1-107	107	TRUE	TRUE
chr4:41084725-41084777:+	L1MA9	chr4:41084725-41084777:+	chr4:41084725-41084777:+	chr4:41084725-41084777:+	chr4:41084608-41084713:+	snRNA	U6	U6:2-107	107	TRUE	TRUE
chr4:41114046-41116463:+	L1PA7	chr4:41114046-41116463:+	chr4:41114046-41116463:+	chr4:41114046-41116463:+	chr4:41113943-41114045:+	snRNA	U6	U6:2-107	107	TRUE	TRUE
chr4:55798738-55799412:+	L1MB3	chr4:55798738-55799412:+	chr4:55798738-55799412:+	chr4:55798738-55799412:+	chr4:55798638-55798728:+	snRNA	U6	U6:7-99	107	TRUE	FALSE
chr4:104974766-104975157:+	L1M1	chr4:104974766-104975157:+	chr4:104974766-104975157:+	chr4:104974766-104975157:+	chr4:104974680-104974765:+	snRNA	U6	U6:13-101	107	TRUE	TRUE
chr4:105435371-105437239:+	L1PA15-16	chr4:105435371-105435457:+,chr4:105435452-105435563:+,chr4:105435584-105437239:+	chr4:105435371-105435457:+	chr4:105435584-105437239:+	chr4:105435330-105435370:+	snRNA	U6	U6:67-107	107	TRUE	TRUE
chr4:109992432-109993102:+	L1PA5	chr4:109992432-109993102:+	chr4:109992432-109993102:+	chr4:109992432-109993102:+	chr4:109992325-109992431:+	snRNA	U6	U6:1-107	107	TRUE	TRUE
chr4:131273350-131275158:+	L1PA10	chr4:131273350-131275158:+	chr4:131273350-131275158:+	chr4:131273350-131275158:+	chr4:131273242-131273348:+	snRNA	U6	U6:1-107	107	TRUE	TRUE
chr4:39296252-39297604:-	L1PA2	chr4:39296252-39297604:-	chr4:39296252-39297604:-	chr4:39296252-39297604:-	chr4:39297605-39297711:-	snRNA	U6	U6:1-107	107	TRUE	TRUE
chr4:46529536-46531236:-	L1PA16	chr4:46529536-46530063:-,chr4:46530747-46531236:-	chr4:46530747-46531236:-	chr4:46529536-46530063:-	chr4:46531237-46531341:-	snRNA	U6	U6:2-107	107	TRUE	TRUE
chr4:56288227-56288499:-	L1PA17	chr4:56288227-56288499:-	chr4:56288227-56288499:-	chr4:56288227-56288499:-	chr4:56288500-56288583:-	snRNA	U6	U6:6-92	107	TRUE	TRUE
chr4:76531908-76532221:-	L1PA5	chr4:76531908-76532221:-	chr4:76531908-76532221:-	chr4:76531908-76532221:-	chr4:76532222-76532327:-	snRNA	U6	U6:1-107	107	TRUE	TRUE
chr4:139230817-139231025:-	L1MA5A	chr4:139230817-139231025:-	chr4:139230817-139231025:-	chr4:139230817-139231025:-	chr4:139231027-139231119:-	snRNA	U6	U6:1-106	107	TRUE	FALSE
chr4:154543852-154543943:-	L1MA1	chr4:154543852-154543943:-	chr4:154543852-154543943:-	chr4:154543852-154543943:-	chr4:154543944-154544036:-	snRNA	U6	U6:2-96	107	TRUE	TRUE
chr4:157201333-157201561:-	L1PA6	chr4:157201333-157201561:-	chr4:157201333-157201561:-	chr4:157201333-157201561:-	chr4:157201562-157201667:-	snRNA	U6	U6:2-107	107	TRUE	FALSE
chr4:158794472-158794589:-	L1PA8	chr4:158794472-158794589:-	chr4:158794472-158794589:-	chr4:158794472-158794589:-	chr4:158794590-158794696:-	snRNA	U6	U6:1-107	107	TRUE	TRUE
chr4:168686214-168686607:-	L1PA8	chr4:168686214-168686607:-	chr4:168686214-168686607:-	chr4:168686214-168686607:-	chr4:168686608-168686716:-	snRNA	U6	U6:1-107	107	TRUE	FALSE
chr5:64573672-64573942:+	L1MA6	chr5:64573672-64573942:+	chr5:64573672-64573942:+	chr5:64573672-64573942:+	chr5:64573572-64573666:+	snRNA	U6	U6:9-105	107	TRUE	TRUE
chr5:83703547-83708721:+	L1PREC2	chr5:83703547-83705107:+,chr5:83705418-83708721:+	chr5:83703547-83705107:+	chr5:83705418-83708721:+	chr5:83703448-83703543:+	snRNA	U6	U6:1-107	107	TRUE	TRUE
chr5:98889834-98890188:+	L1PA16	chr5:98889834-98890188:+	chr5:98889834-98890188:+	chr5:98889834-98890188:+	chr5:98889731-98889833:+	snRNA	U6	U6:1-107	107	TRUE	TRUE
chr5:100153780-100154928:+	L1PA16	chr5:100153780-100154377:+,chr5:100154557-100154928:+	chr5:100153780-100154377:+	chr5:100154557-100154928:+	chr5:100153672-100153779:+	snRNA	U6	U6:1-107	107	TRUE	TRUE
chr5:119138966-119143227:+	L1PREC2	chr5:119138966-119143227:+	chr5:119138966-119143227:+	chr5:119138966-119143227:+	chr5:119138859-119138963:+	snRNA	U6	U6:1-105	107	TRUE	TRUE
chr5:134715583-134715868:+	L1PA8	chr5:134715583-134715868:+	chr5:134715583-134715868:+	chr5:134715583-134715868:+	chr5:134715484-134715579:+	snRNA	U6	U6:2-97	107	TRUE	TRUE
chr5:156814234-156814579:+	L1PA8	chr5:156814234-156814579:+	chr5:156814234-156814579:+	chr5:156814234-156814579:+	chr5:156814130-156814233:+	snRNA	U6	U6:1-106	107	TRUE	FALSE
chr5:157809205-157809499:+	L1MC2	chr5:157809205-157809499:+	chr5:157809205-157809499:+	chr5:157809205-157809499:+	chr5:157809098-157809202:+	snRNA	U6	U6:1-105	107	TRUE	TRUE
chr5:169552556-169554262:+	L1PA11	chr5:169552556-169554262:+	chr5:169552556-169554262:+	chr5:169552556-169554262:+	chr5:169552449-169552555:+	snRNA	U6	U6:1-107	107	TRUE	FALSE
chr5:25701057-25701216:-	L1MA2	chr5:25701057-25701216:-	chr5:25701057-25701216:-	chr5:25701057-25701216:-	chr5:25701217-25701323:-	snRNA	U6	U6:2-107	107	TRUE	FALSE
chr5:51167277-51167534:-	L1MB3	chr5:51167277-51167534:-	chr5:51167277-51167534:-	chr5:51167277-51167534:-	chr5:51167541-51167647:-	snRNA	U6	U6:1-107	107	TRUE	FALSE
chr5:86659033-86663143:-	L1PA11	chr5:86659033-86663143:-	chr5:86659033-86663143:-	chr5:86659033-86663143:-	chr5:86663144-86663250:-	snRNA	U6	U6:1-107	107	TRUE	FALSE
chr5:96205316-96210120:-	L1PA15	chr5:96205316-96210120:-	chr5:96205316-96210120:-	chr5:96205316-96210120:-	chr5:96210121-96210227:-	snRNA	U6	U6:1-107	107	TRUE	TRUE
chr5:109013082-109014833:-	L1PA3	chr5:109013082-109014833:-	chr5:109013082-109014833:-	chr5:109013082-109014833:-	chr5:109014834-109014940:-	snRNA	U6	U6:1-107	107	TRUE	TRUE
chr5:149057407-149057547:-	L1PA11	chr5:149057407-149057547:-	chr5:149057407-149057547:-	chr5:149057407-149057547:-	chr5:149057554-149057658:-	snRNA	U6	U6:3-107	107	TRUE	TRUE
chr5:164927151-164935161:-	L1PA7	chr5:164927151-164927380:-,chr5:164928664-164932473:-,chr5:164934909-164935161:-	chr5:164934909-164935161:-	chr5:164927151-164927380:-	chr5:164935162-164935268:-	snRNA	U6	U6:1-107	107	TRUE	TRUE
chr6:45646173-45646446:+	L1MA1	chr6:45646173-45646446:+	chr6:45646173-45646446:+	chr6:45646173-45646446:+	chr6:45646104-45646170:+	snRNA	U6	U6:1-67	107	TRUE	TRUE
chr6:71182722-71186654:+	L1PA15	chr6:71182722-71186654:+	chr6:71182722-71186654:+	chr6:71182722-71186654:+	chr6:71182612-71182718:+	snRNA	U6	U6:1-107	107	TRUE	TRUE
chr6:76092945-76103859:+	L1PA15	chr6:76092945-76094362:+,chr6:76094739-76097493:+,chr6:76103543-76103859:+	chr6:76092945-76094362:+	chr6:76103543-76103859:+	chr6:76092834-76092940:+	snRNA	U6	U6:1-107	107	TRUE	TRUE
chr6:112971594-112973338:+	L1PA15	chr6:112971594-112972038:+,chr6:112972027-112972384:+,chr6:112972686-112973338:+	chr6:112971594-112972038:+	chr6:112972686-112973338:+	chr6:112971493-112971591:+	snRNA	U6	U6:1-99	107	TRUE	TRUE
chr6:153681565-153684628:+	L1PA15	chr6:153681565-153682292:+,chr6:153682289-153682857:+,chr6:153683159-153683787:+,chr6:153684153-153684628:+	chr6:153681565-153682292:+	chr6:153684153-153684628:+	chr6:153681450-153681553:+	snRNA	U6	U6:4-107	107	TRUE	TRUE
chr6:18306727-18306974:-	L1PB1	chr6:18306727-18306974:-	chr6:18306727-18306974:-	chr6:18306727-18306974:-	chr6:18306975-18307078:-	snRNA	U6	U6:2-105	107	TRUE	TRUE
chr6:53153585-53153788:-	L1MA4A	chr6:53153585-53153788:-	chr6:53153585-53153788:-	chr6:53153585-53153788:-	chr6:53153795-53153898:-	snRNA	U6	U6:1-107	107	TRUE	TRUE
chr6:112196035-112196435:-	L1MA5	chr6:112196035-112196435:-	chr6:112196035-112196435:-	chr6:112196035-112196435:-	chr6:112196440-112196546:-	snRNA	U6	U6:1-107	107	TRUE	TRUE
chr6:120518607-120526292:-	L1PA13	chr6:120518607-120519360:-,chr6:120523951-120525392:-,chr6:120525718-120526292:-	chr6:120525718-120526292:-	chr6:120518607-120519360:-	chr6:120526294-120526400:-	snRNA	U6	U6:1-107	107	TRUE	TRUE
chr6:126584753-126590286:-	L1PB4	chr6:126584753-126585448:-,chr6:126586456-126590286:-	chr6:126586456-126590286:-	chr6:126584753-126585448:-	chr6:126590287-126590392:-	snRNA	U6	U6:2-107	107	TRUE	TRUE
chr6:131705454-131707972:-	L1MD	chr6:131705454-131705766:-,chr6:131706564-131707972:-	chr6:131706564-131707972:-	chr6:131705454-131705766:-	chr6:131707989-131708093:-	snRNA	U6	U6:1-107	107	TRUE	FALSE
chr7:24537439-24538842:+	L1PA6	chr7:24537439-24538842:+	chr7:24537439-24538842:+	chr7:24537439-24538842:+	chr7:24537332-24537438:+	snRNA	U6	U6:1-107	107	TRUE	TRUE
chr7:102834706-102834975:+	L1MA8	chr7:102834706-102834878:+,chr7:102834918-102834975:+	chr7:102834706-102834878:+	chr7:102834918-102834975:+	chr7:102834605-102834700:+	snRNA	U6	U6:1-101	107	TRUE	FALSE
chr7:124647823-124647955:+	L1MB3	chr7:124647823-124647955:+	chr7:124647823-124647955:+	chr7:124647823-124647955:+	chr7:124647719-124647822:+	snRNA	U6	U6:1-107	107	TRUE	FALSE
chr7:144186550-144186933:+	L1MD	chr7:144186550-144186933:+	chr7:144186550-144186933:+	chr7:144186550-144186933:+	chr7:144186429-144186533:+	snRNA	U6	U6:1-107	107	TRUE	TRUE
chr7:147831876-147832015:+	L1MA2	chr7:147831876-147832015:+	chr7:147831876-147832015:+	chr7:147831876-147832015:+	chr7:147831770-147831875:+	snRNA	U6	U6:1-107	107	TRUE	TRUE
chr7:43207356-43207759:-	L1MA5A	chr7:43207356-43207759:-	chr7:43207356-43207759:-	chr7:43207356-43207759:-	chr7:43207762-43207866:-	snRNA	U6	U6:1-107	107	TRUE	TRUE
chr7:79912051-79912103:-	L1MA4	chr7:79912051-79912103:-	chr7:79912051-79912103:-	chr7:79912051-79912103:-	chr7:79912104-79912208:-	snRNA	U6	U6:1-107	107	TRUE	TRUE
chr7:89754367-89754619:-	L1MA9	chr7:89754367-89754619:-	chr7:89754367-89754619:-	chr7:89754367-89754619:-	chr7:89754621-89754726:-	snRNA	U6	U6:1-106	107	TRUE	TRUE
chr7:98794279-98794716:-	L1PA7	chr7:98794279-98794716:-	chr7:98794279-98794716:-	chr7:98794279-98794716:-	chr7:98794718-98794824:-	snRNA	U6	U6:1-107	107	TRUE	TRUE
chr7:144263685-144266205:-	L1MD	chr7:144263685-144263997:-,chr7:144264795-144266205:-	chr7:144264795-144266205:-	chr7:144263685-144263997:-	chr7:144266222-144266326:-	snRNA	U6	U6:1-107	107	TRUE	FALSE
chr8:10476330-10476527:+	L1PA8	chr8:10476330-10476527:+	chr8:10476330-10476527:+	chr8:10476330-10476527:+	chr8:10476223-10476329:+	snRNA	U6	U6:1-107	107	TRUE	TRUE
chr8:41298266-41298812:+	L1MA4	chr8:41298266-41298415:+,chr8:41298715-41298812:+	chr8:41298266-41298415:+	chr8:41298715-41298812:+	chr8:41298161-41298265:+	snRNA	U6	U6:3-107	107	TRUE	TRUE
chr8:46831157-46836001:+	L1PA4	chr8:46831157-46836001:+	chr8:46831157-46836001:+	chr8:46831157-46836001:+	chr8:46831051-46831155:+	snRNA	U6	U6:2-106	107	TRUE	TRUE
chr8:56917191-56917775:+	L1PA3	chr8:56917191-56917775:+	chr8:56917191-56917775:+	chr8:56917191-56917775:+	chr8:56917084-56917190:+	snRNA	U6	U6:1-107	107	TRUE	TRUE
chr8:95599220-95603561:+	L1PA16	chr8:95599220-95599491:+,chr8:95599491-95603561:+	chr8:95599220-95599491:+	chr8:95599491-95603561:+	chr8:95599114-95599219:+	snRNA	U6	U6:1-107	107	TRUE	TRUE
chr8:103385069-103387948:+	L1PA7	chr8:103385069-103386983:+,chr8:103387285-103387948:+	chr8:103385069-103386983:+	chr8:103387285-103387948:+	chr8:103384961-103385067:+	snRNA	U6	U6:1-107	107	TRUE	TRUE
chr8:118976620-118977787:+	L1PA3	chr8:118976620-118977749:+,chr8:118977775-118977787:+	chr8:118976620-118977749:+	chr8:118977775-118977787:+	chr8:118976513-118976619:+	snRNA	U6	U6:1-107	107	TRUE	TRUE
chr8:134218149-134222602:+	L1PB3	chr8:134218149-134218944:+,chr8:134219246-134219882:+,chr8:134220190-134222214:+,chr8:134222255-134222602:+	chr8:134218149-134218944:+	chr8:134222255-134222602:+	chr8:134218096-134218148:+	snRNA	U6	U6:1-54	107	TRUE	TRUE
chr8:9370725-9371090:-	L1MA4A	chr8:9370725-9371090:-	chr8:9370725-9371090:-	chr8:9370725-9371090:-	chr8:9371091-9371166:-	snRNA	U6	U6:30-106	107	TRUE	TRUE
chr8:66500535-66501204:-	L1PA17	chr8:66500535-66500868:-,chr8:66501176-66501204:-	chr8:66501176-66501204:-	chr8:66500535-66500868:-	chr8:66501205-66501311:-	snRNA	U6	U6:1-107	107	TRUE	TRUE
chr8:84662826-84665759:-	L1PA11	chr8:84662826-84665759:-	chr8:84662826-84665759:-	chr8:84662826-84665759:-	chr8:84665761-84665865:-	snRNA	U6	U6:1-105	107	TRUE	TRUE
chr8:98462702-98462943:-	L1PBa	chr8:98462702-98462943:-	chr8:98462702-98462943:-	chr8:98462702-98462943:-	chr8:98462944-98463050:-	snRNA	U6	U6:1-107	107	TRUE	TRUE
chr9:107663022-107663138:-	L1PA14	chr9:107663022-107663138:-	chr9:107663022-107663138:-	chr9:107663022-107663138:-	chr9:107663141-107663246:-	snRNA	U6	U6:1-106	107	TRUE	FALSE
chr10:13217376-13218700:+	L1HS	chr10:13217376-13218700:+	chr10:13217376-13218700:+	chr10:13217376-13218700:+	chr10:13217269-13217375:+	snRNA	U6	U6:1-107	107	TRUE	TRUE
chr10:21322070-21323242:+	L1PA2	chr10:21322070-21323242:+	chr10:21322070-21323242:+	chr10:21322070-21323242:+	chr10:21321961-21322067:+	snRNA	U6	U6:1-107	107	TRUE	TRUE
chr10:22787500-22787572:+	L1MB4	chr10:22787500-22787572:+	chr10:22787500-22787572:+	chr10:22787500-22787572:+	chr10:22787393-22787499:+	snRNA	U6	U6:1-107	107	TRUE	FALSE
chr10:82340877-82341138:+	L1MA2	chr10:82340877-82341138:+	chr10:82340877-82341138:+	chr10:82340877-82341138:+	chr10:82340771-82340876:+	snRNA	U6	U6:1-107	107	TRUE	TRUE
chr10:105534766-105534992:+	L1PA7	chr10:105534766-105534992:+	chr10:105534766-105534992:+	chr10:105534766-105534992:+	chr10:105534659-105534765:+	snRNA	U6	U6:1-107	107	TRUE	FALSE
chr10:7486444-7486702:-	L1PB4	chr10:7486444-7486702:-	chr10:7486444-7486702:-	chr10:7486444-7486702:-	chr10:7486703-7486809:-	snRNA	U6	U6:1-107	107	TRUE	FALSE
chr10:25510560-25521698:-	L1PB1	chr10:25510560-25515376:-,chr10:25521398-25521698:-	chr10:25521398-25521698:-	chr10:25510560-25515376:-	chr10:25521700-25521756:-	snRNA	U6	U6:50-106	107	TRUE	TRUE
chr10:26789624-26790539:-	L1PA12	chr10:26789624-26790539:-	chr10:26789624-26790539:-	chr10:26789624-26790539:-	chr10:26790540-26790646:-	snRNA	U6	U6:1-107	107	TRUE	TRUE
chr10:76258320-76260798:-	L1MA5A	chr10:76258320-76260798:-	chr10:76258320-76260798:-	chr10:76258320-76260798:-	chr10:76260800-76260902:-	snRNA	U6	U6:2-107	107	TRUE	TRUE
chr10:83065552-83067960:-	L1PA11	chr10:83065552-83067960:-	chr10:83065552-83067960:-	chr10:83065552-83067960:-	chr10:83067962-83068070:-	snRNA	U6	U6:2-107	107	TRUE	FALSE
chr11:2321828-2323994:+	L1PA11	chr11:2321828-2323994:+	chr11:2321828-2323994:+	chr11:2321828-2323994:+	chr11:2321718-2321827:+	snRNA	U6	U6:1-107	107	TRUE	TRUE
chr11:67895738-67896320:+	L1PA2	chr11:67895738-67896320:+	chr11:67895738-67896320:+	chr11:67895738-67896320:+	chr11:67895631-67895737:+	snRNA	U6	U6:1-107	107	TRUE	TRUE
chr11:87642412-87648488:-	L1MA4	chr11:87642412-87645103:-,chr11:87645288-87645845:-,chr11:87646723-87648488:-	chr11:87646723-87648488:-	chr11:87642412-87645103:-	chr11:87648489-87648602:-	snRNA	U6	U6:2-107	107	TRUE	TRUE
chr11:112351284-112352555:-	L1PA7	chr11:112351284-112352555:-	chr11:112351284-112352555:-	chr11:112351284-112352555:-	chr11:112352556-112352662:-	snRNA	U6	U6:1-107	107	TRUE	TRUE
chr11:132525699-132525823:-	L1PA7	chr11:132525699-132525823:-	chr11:132525699-132525823:-	chr11:132525699-132525823:-	chr11:132525824-132525865:+	snRNA	U6	U6:27-68	107	TRUE	TRUE
chr12:33576199-33580003:+	L1PREC2	chr12:33576199-33580003:+	chr12:33576199-33580003:+	chr12:33576199-33580003:+	chr12:33576106-33576196:+	snRNA	U6	U6:12-103	107	TRUE	FALSE
chr12:51987766-51987995:+	L1MA2	chr12:51987766-51987995:+	chr12:51987766-51987995:+	chr12:51987766-51987995:+	chr12:51987657-51987763:+	snRNA	U6	U6:1-107	107	TRUE	TRUE
chr12:65095856-65097039:+	L1PA8	chr12:65095856-65097039:+	chr12:65095856-65097039:+	chr12:65095856-65097039:+	chr12:65095749-65095855:+	snRNA	U6	U6:1-107	107	TRUE	TRUE
chr12:89754151-89754612:+	L1MA6	chr12:89754151-89754612:+	chr12:89754151-89754612:+	chr12:89754151-89754612:+	chr12:89754060-89754150:+	snRNA	U6	U6:2-107	107	TRUE	TRUE
chr12:95792351-95792526:-	L1MA8	chr12:95792351-95792526:-	chr12:95792351-95792526:-	chr12:95792351-95792526:-	chr12:95792529-95792635:-	snRNA	U6	U6:1-107	107	TRUE	FALSE
chr12:108926220-108926434:-	L1PA16	chr12:108926220-108926434:-	chr12:108926220-108926434:-	chr12:108926220-108926434:-	chr12:108926435-108926540:-	snRNA	U6	U6:2-107	107	TRUE	TRUE
chr13:36267275-36272266:+	L1PB3	chr13:36267275-36268823:+,chr13:36269121-36271802:+,chr13:36272116-36272266:+	chr13:36267275-36268823:+	chr13:36272116-36272266:+	chr13:36267168-36267274:+	snRNA	U6	U6:1-107	107	TRUE	TRUE
chr13:46410558-46415777:+	L1PA11	chr13:46410558-46414981:+,chr13:46415290-46415777:+	chr13:46410558-46414981:+	chr13:46415290-46415777:+	chr13:46410455-46410557:+	snRNA	U6	U6:2-107	107	TRUE	TRUE
chr13:48988018-48988334:+	L1P3	chr13:48988018-48988334:+	chr13:48988018-48988334:+	chr13:48988018-48988334:+	chr13:48987911-48988017:+	snRNA	U6	U6:1-107	107	TRUE	FALSE
chr13:63783907-63789056:+	L1PA11	chr13:63783907-63788256:+,chr13:63788569-63789056:+	chr13:63783907-63788256:+	chr13:63788569-63789056:+	chr13:63783802-63783904:+	snRNA	U6	U6:2-107	107	TRUE	TRUE
chr13:75109695-75114316:+	L1PA8A	chr13:75109695-75110604:+,chr13:75110599-75114316:+	chr13:75109695-75110604:+	chr13:75110599-75114316:+	chr13:75109587-75109693:+	snRNA	U6	U6:1-107	107	TRUE	TRUE
chr13:72704270-72706016:-	L1PA5	chr13:72704270-72706016:-	chr13:72704270-72706016:-	chr13:72704270-72706016:-	chr13:72706017-72706123:-	snRNA	U6	U6:1-107	107	TRUE	TRUE
chr14:102865964-102866427:+	L1PA7	chr14:102865964-102866427:+	chr14:102865964-102866427:+	chr14:102865964-102866427:+	chr14:102865856-102865963:+	snRNA	U6	U6:1-107	107	TRUE	TRUE
chr14:31686649-31686689:-	L1M1	chr14:31686649-31686689:-	chr14:31686649-31686689:-	chr14:31686649-31686689:-	chr14:31686695-31686798:-	snRNA	U6	U6:1-104	107	TRUE	FALSE
chr15:32284259-32284696:+	L1PA3	chr15:32284259-32284696:+	chr15:32284259-32284696:+	chr15:32284259-32284696:+	chr15:32284152-32284258:+	snRNA	U6	U6:1-107	107	TRUE	TRUE
chr15:46660761-46664968:+	L1MA5	chr15:46660761-46664968:+	chr15:46660761-46664968:+	chr15:46660761-46664968:+	chr15:46660658-46660760:+	snRNA	U6	U6:1-107	107	TRUE	TRUE
chr15:30253964-30254401:-	L1PA3	chr15:30253964-30254401:-	chr15:30253964-30254401:-	chr15:30253964-30254401:-	chr15:30254402-30254508:-	snRNA	U6	U6:1-107	107	TRUE	TRUE
chr15:65552698-65553080:-	L1PA2	chr15:65552698-65553080:-	chr15:65552698-65553080:-	chr15:65552698-65553080:-	chr15:65553081-65553187:-	snRNA	U6	U6:1-107	107	TRUE	TRUE
chr15:84938339-84938415:-	L1MA2	chr15:84938339-84938415:-	chr15:84938339-84938415:-	chr15:84938339-84938415:-	chr15:84938416-84938522:-	snRNA	U6	U6:1-107	107	TRUE	TRUE
chr16:6874008-6874912:+	L1PB1	chr16:6874008-6874227:+,chr16:6874539-6874912:+	chr16:6874008-6874227:+	chr16:6874539-6874912:+	chr16:6873900-6874005:+	snRNA	U6	U6:2-107	107	TRUE	TRUE
chr16:72376821-72377516:+	L1PA12	chr16:72376821-72377516:+	chr16:72376821-72377516:+	chr16:72376821-72377516:+	chr16:72376704-72376819:+	snRNA	U6	U6:1-107	107	TRUE	TRUE
chr16:24365129-24365273:-	L1PA8	chr16:24365129-24365273:-	chr16:24365129-24365273:-	chr16:24365129-24365273:-	chr16:24365274-24365334:-	snRNA	U6	U6:44-106	107	TRUE	TRUE
chr16:27997697-27998294:-	L1PB3	chr16:27997697-27997856:-,chr16:27998157-27998294:-	chr16:27998157-27998294:-	chr16:27997697-27997856:-	chr16:27998295-27998401:-	snRNA	U6	U6:1-107	107	TRUE	TRUE
chr16:62187002-62187539:-	L1PA3	chr16:62187002-62187539:-	chr16:62187002-62187539:-	chr16:62187002-62187539:-	chr16:62187540-62187646:-	snRNA	U6	U6:1-107	107	TRUE	TRUE
chr17:15311454-15311654:+	L1MA5A	chr17:15311454-15311654:+	chr17:15311454-15311654:+	chr17:15311454-15311654:+	chr17:15311346-15311453:+	snRNA	U6	U6:2-107	107	TRUE	FALSE
chr17:17578740-17578933:+	L1PA7	chr17:17578740-17578933:+	chr17:17578740-17578933:+	chr17:17578740-17578933:+	chr17:17578631-17578739:+	snRNA	U6	U6:1-107	107	TRUE	FALSE
chr17:31713854-31714458:+	L1MA2	chr17:31713854-31714458:+	chr17:31713854-31714458:+	chr17:31713854-31714458:+	chr17:31713763-31713853:+	snRNA	U6	U6:17-107	107	TRUE	TRUE
chr17:71304282-71311156:+	L1PB1	chr17:71304282-71304476:+,chr17:71304472-71305025:+,chr17:71306511-71306652:+,chr17:71306657-71307964:+,chr17:71308261-71309143:+,chr17:71309179-71310518:+,chr17:71310758-71310770:+,chr17:71310810-71311156:+	chr17:71304282-71304476:+	chr17:71310810-71311156:+	chr17:71304231-71304280:+	snRNA	U6	U6:2-51	107	TRUE	TRUE
chr17:48196398-48196679:-	L1PA16	chr17:48196398-48196679:-	chr17:48196398-48196679:-	chr17:48196398-48196679:-	chr17:48196680-48196786:-	snRNA	U6	U6:1-107	107	TRUE	TRUE
chr17:63573135-63573242:-	L1MA2	chr17:63573135-63573242:-	chr17:63573135-63573242:-	chr17:63573135-63573242:-	chr17:63573243-63573345:-	snRNA	U6	U6:1-106	107	TRUE	TRUE
chr18:22647691-22647788:+	L1PA11	chr18:22647691-22647788:+	chr18:22647691-22647788:+	chr18:22647691-22647788:+	chr18:22647582-22647688:+	snRNA	U6	U6:1-107	107	TRUE	FALSE
chr18:66946222-66947834:+	L1PA10	chr18:66946222-66947834:+	chr18:66946222-66947834:+	chr18:66946222-66947834:+	chr18:66946116-66946221:+	snRNA	U6	U6:1-107	107	TRUE	FALSE
chr18:68859041-68860488:+	L1PA2	chr18:68859041-68860488:+	chr18:68859041-68860488:+	chr18:68859041-68860488:+	chr18:68858934-68859040:+	snRNA	U6	U6:1-107	107	TRUE	TRUE
chr18:3892927-3894697:-	L1PB4	chr18:3892927-3893294:-,chr18:3893623-3894697:-	chr18:3893623-3894697:-	chr18:3892927-3893294:-	chr18:3894699-3894805:-	snRNA	U6	U6:1-107	107	TRUE	TRUE
chr18:57283529-57284601:-	L1PA8A	chr18:57283529-57284601:-	chr18:57283529-57284601:-	chr18:57283529-57284601:-	chr18:57284602-57284707:-	snRNA	U6	U6:2-107	107	TRUE	TRUE
chr19:22555368-22555610:+	L1PA8	chr19:22555368-22555610:+	chr19:22555368-22555610:+	chr19:22555368-22555610:+	chr19:22555261-22555367:+	snRNA	U6	U6:1-107	107	TRUE	TRUE
chr19:48792241-48793151:-	L1PA10	chr19:48792241-48792500:-,chr19:48793107-48793151:-	chr19:48793107-48793151:-	chr19:48792241-48792500:-	chr19:48793152-48793258:-	snRNA	U6	U6:1-107	107	TRUE	FALSE
chr20:24974282-24977406:+	L1MC1	chr20:24974282-24974907:+,chr20:24974899-24977406:+	chr20:24974282-24974907:+	chr20:24974899-24977406:+	chr20:24974171-24974280:+	snRNA	U6	U6:1-107	107	TRUE	TRUE
chr20:35928128-35928569:-	L1MB1	chr20:35928128-35928156:-,chr20:35928464-35928569:-	chr20:35928464-35928569:-	chr20:35928128-35928156:-	chr20:35928571-35928675:-	snRNA	U6	U6:1-107	107	TRUE	TRUE
chr21:17431648-17431899:+	L1MA2	chr21:17431648-17431899:+	chr21:17431648-17431899:+	chr21:17431648-17431899:+	chr21:17431556-17431647:+	snRNA	U6	U6:12-107	107	TRUE	TRUE
chrX:21214744-21217584:+	L1PA8	chrX:21214744-21217584:+	chrX:21214744-21217584:+	chrX:21214744-21217584:+	chrX:21214637-21214743:+	snRNA	U6	U6:1-107	107	TRUE	FALSE
chrX:22527942-22530330:+	L1PREC2	chrX:22527942-22530330:+	chrX:22527942-22530330:+	chrX:22527942-22530330:+	chrX:22527836-22527941:+	snRNA	U6	U6:2-107	107	TRUE	TRUE
chrX:37870215-37870835:+	L1PA5	chrX:37870215-37870835:+	chrX:37870215-37870835:+	chrX:37870215-37870835:+	chrX:37870110-37870214:+	snRNA	U6	U6:2-106	107	TRUE	TRUE
chrX:46517852-46518008:+	L1MA2	chrX:46517852-46518008:+	chrX:46517852-46518008:+	chrX:46517852-46518008:+	chrX:46517779-46517850:+	snRNA	U6	U6:18-89	107	TRUE	TRUE
chrX:68102133-68105811:+	L1PA7	chrX:68102133-68105811:+	chrX:68102133-68105811:+	chrX:68102133-68105811:+	chrX:68102068-68102130:-	snRNA	U6	U6:7-69	107	TRUE	FALSE
chrX:74680161-74680289:+	L1MA6	chrX:74680161-74680289:+	chrX:74680161-74680289:+	chrX:74680161-74680289:+	chrX:74680054-74680159:+	snRNA	U6	U6:2-107	107	TRUE	TRUE
chrX:42172983-42174278:-	L1PA7	chrX:42172983-42174278:-	chrX:42172983-42174278:-	chrX:42172983-42174278:-	chrX:42174279-42174385:-	snRNA	U6	U6:1-107	107	TRUE	TRUE
chrX:90593049-90597234:-	L1PA17	chrX:90593049-90597234:-	chrX:90593049-90597234:-	chrX:90593049-90597234:-	chrX:90597237-90597340:-	snRNA	U6	U6:1-105	107	TRUE	TRUE
chrX:105673158-105676070:-	L1PA10	chrX:105673158-105676070:-	chrX:105673158-105676070:-	chrX:105673158-105676070:-	chrX:105676071-105676177:-	snRNA	U6	U6:1-107	107	TRUE	FALSE
chrX:116400116-116400847:-	L1PA10	chrX:116400116-116400847:-	chrX:116400116-116400847:-	chrX:116400116-116400847:-	chrX:116400848-116400953:-	snRNA	U6	U6:1-107	107	TRUE	TRUE
chrX:126283496-126283738:-	L1PREC2	chrX:126283496-126283738:-	chrX:126283496-126283738:-	chrX:126283496-126283738:-	chrX:126283748-126283791:+	snRNA	U6	U6:1-44	107	TRUE	TRUE
chrX:133531408-133531722:-	L1PB4	chrX:133531408-133531722:-	chrX:133531408-133531722:-	chrX:133531408-133531722:-	chrX:133531723-133531826:-	snRNA	U6	U6:1-107	107	TRUE	TRUE
chrX:141117286-141118027:-	L1HS	chrX:141117286-141118027:-	chrX:141117286-141118027:-	chrX:141117286-141118027:-	chrX:141118030-141118136:-	snRNA	U6	U6:1-107	107	TRUE	TRUE
chrY:2784854-2785115:+	L1MA8	chrY:2784854-2785115:+	chrY:2784854-2785115:+	chrY:2784854-2785115:+	chrY:2784752-2784853:+	snRNA	U6	U6:4-107	107	TRUE	FALSE
chrY:16249042-16252825:+	L1PA8A	chrY:16249042-16252404:+,chrY:16252716-16252825:+	chrY:16249042-16252404:+	chrY:16252716-16252825:+	chrY:16248935-16249041:+	snRNA	U6	U6:1-107	107	TRUE	TRUE
chrY:4170767-4174984:-	L1PA17	chrY:4170767-4174984:-	chrY:4170767-4174984:-	chrY:4170767-4174984:-	chrY:4174987-4175090:-	snRNA	U6	U6:1-105	107	TRUE	TRUE
chrY:16332498-16336282:-	L1PA8A	chrY:16332498-16332607:-,chrY:16332919-16336282:-	chrY:16332919-16336282:-	chrY:16332498-16332607:-	chrY:16336283-16336389:-	snRNA	U6	U6:1-107	107	TRUE	TRUE
