# Supplementary material for: Comparative genomics reveals LINE-1 recombination with diverse RNAs
Source: Cell Genom. 2026 Feb 17;6(5):101165. doi: 10.1016/j.xgen.2026.101165 (PMC13174262; doi:10.1016/j.xgen.2026.101165)
Supplement: Table S3. Annotation of newly identified RNA repeat species that form chimeric insertions with LINE-1 elements, related to Figure 3 [file mmc3.xlsx]

## Sheet: Legend
Supplementary Table 3. Annotation of newly identified RNA repeat species that form chimeric insertions with LINE-1 elements.
Explanation of each field:
L1_coordinate: The genomic coordinate of the LINE-1 element in hg38, as annotated by RepeatMasker.
L1: LINE-1 family.
L1_fragments: Genomic coordinates of LINE-1 fragments belonging to the same LINE-1 locus.
L1_fivep_fragment: Genomic coordinate of the 5′ LINE-1 fragment.
L1_threep_fragment: Genomic coordinate of the 3′ LINE-1 fragment.
non_L1_coordinate: Genomic coordinate of the non-LINE-1 sequence in the chimeric insertion.
non_L1_class: Class of the non-LINE-1 RNA repeat, as annotated by RepeatMasker.
non_L1_annotation: Specific name of the non-LINE-1 RNA repeat, as annotated by RepeatMasker.
non_L1_alignment2consensus: Aligned coordinates of the non-LINE-1 sequence to its corresponding consensus sequence (based on RepeatMasker).
non_L1_consensus_length: Total length of the consensus sequence for the non-LINE-1 RNA repeat.
found_by_close_proximity_50bp: Indicates whether the chimeric insertion was identified by locating an RNA repeat within 50 bp upstream of a LINE-1 fragment and supported by a clear MSA.
found_by_msa_prediction: Indicates whether the chimeric LINE-1 insertion was predicted through identifying a contemporaneous insertion event based on MSA.
TSD (Upstream): Genomic coordinate of the TSD upstream of the LINE-1 element.
TSD sequence (Upstream): Nucleotide sequence of the upstream TSD.
TSD (Downstream): Genomic coordinate of the TSD downstream of the LINE-1 element.
TSD sequence (Downstream): Nucleotide sequence of the downstream TSD.
TSD size: Length of the TSD (in base pairs).
TSD size ≥ 7: Indicates whether the TSD is at least 7 bp long.
Cleavage site: Nucleotide sequence surrounding the predicted LINE-1 cleavage site.
EN motif: Indicates whether the sequence resembles an ORF2p endonuclease motif [1T/3A].
Note: Additional information or remarks.

## Sheet: 7SK
L1_coordinate	L1	L1_fragments	L1_fivep_fragment	L1_threep_frag	non_L1_coordinate	non_L1_class	non_L1_annotation	non_L1_alignment2consensus	non_L1_consensus_length	found_by_close_proximity_50bp	found_by_msa_prediction	TSD (Upstream)	TSD sequence (Upstream)	TSD (Downstream)	TSD sequence (Downstream)	TSD size	TSD size ≥ 7	Cleavage site	EN motif	Note
chr2:7141527-7142645:+	L1PA7	chr2:7141527-7142645:+	chr2:7141527-7142645:+	chr2:7141527-7142645:+	chr2:7141303-7141525:-	RNA	7SK	7SK:15-238	331	FALSE	TRUE	chr2:7,141,329-7,141,335	AGGGAG	chr2:7,142,612-7,142,618	AGGGAG	7	Yes	GA/AGGGAG	No
chr2:22861038-22861550:-	L1MA3	chr2:22861038-22861550:-	chr2:22861038-22861550:-	chr2:22861038-22861550:-	chr2:22861554-22861778:+	RNA	7SK	7SK:10-235	331	TRUE	TRUE	chr2:22,861,787-22,861,795	AAATTAAAA	chr2:22,860,797-22,860,805	AAATTAAAA	9	Yes	GC/AAAT	No
chr12:57978263-57980721:+	L1PA7	chr12:57978263-57980721:+	chr12:57978263-57980721:+	chr12:57978263-57980721:+	chr12:57978038-57978262:-	RNA	7SK	7SK:12-238	331	TRUE	FALSE	chr12:57,978,026-57,978,032	AAAAATT	chr12:57,980,732-57,980,738	AAAAATT	7	Yes	TT/AAAA	Yes
chr19:54907750-54907924:-	L1M5	chr19:54907750-54907924:-	chr19:54907750-54907924:-	chr19:54907750-54907924:-	chr19:54907925-54907983:-,chr19:54907986-54908653:-	RNA,Retroposon	7SK,SVA_B	7SK:185-243,SVA_B:386-1383	331,1383	FALSE	TRUE	chr19:54,908,652-54,908,667	AAAAAAAAAAAAAAGC	chr19:54,907,484-54,907,499	AAAAAAAAAAAAAAGC	16	Yes	AT/AAAA	Yes	Flanked by SVA and Tigger

## Sheet: 7SLRNA
L1_coordinate	L1	L1_fragments	L1_fivep_fragment	L1_threep_frag	non_L1_coordinate	non_L1_class	non_L1_annotation	non_L1_alignment2consensus	non_L1_consensus_length	found_by_close_proximity_50bp	found_by_msa_prediction	TSD (Upstream)	TSD sequence (Upstream)	TSD (Downstream)	TSD sequence (Downstream)	TSD size	TSD size ≥ 7	Cleavage site	EN motif	Note
chr3:80792896-80794137:+	L1PB4	chr3:80792896-80793086:+,chr3:80793377-80793634:+,chr3:80793769-80794137:+	chr3:80792896-80793086:+	chr3:80793769-80794137:+	chr3:80792722-80792895:-	srpRNA	7SLRNA	7SLRNA:27-202	320	TRUE	TRUE	chr3:80,792,714-80,792,722	AAAAAATTG	chr3:80,794,132-80,794,140	AAAAAATTG	9	Yes	CA/AAAA	No
chr7:29506288-29506351:+	L1MEi	chr7:29506288-29506351:+	chr7:29506288-29506351:+	chr7:29506288-29506351:+	chr7:29506175-29506237:+,chr7:29506217-29506254:+	SINE,srpRNA	AluYg6,7SLRNA	AluYg6:1-63,7SLRNA:193-230	311,320	FALSE	TRUE	chr7:29,506,172-29,506,182	ATAGGCCAGGC	chr7:29,506,353-29,506,363	ATAGGCCAGGC	11	Yes	AT/ATAG	No
chr11:103219245-103219311:+	L1M5	chr11:103219245-103219311:+	chr11:103219245-103219311:+	chr11:103219245-103219311:+	chr11:103219113-103219188:+,chr11:103219187-103219236:+	srpRNA,SINE	7SLRNA,FRAM	7SLRNA:2-76,FRAM:117-166	320,176	FALSE	TRUE	chr11:103,219,094-103,219,107	AAA[C/T]TATGCATTTC	chr11:103,219,318-103,219,331	AA[A/G]TT[A/G]TG[C/T]ATTTC	14	Yes	AG/AAAT	No
chr17:72328596-72328921:-	L1PB2	chr17:72328596-72328921:-	chr17:72328596-72328921:-	chr17:72328596-72328921:-	chr17:72328929-72329110:+	srpRNA	7SLRNA	7SLRNA:46-234	320	TRUE	TRUE	chr17:72,329,109-72,329,122	C[A/C]AAGAGGC[C/G]AATA	chr17:72,328,558-72,328,571	CAAAGAGG[C/T]GAATA	14	Yes	T[A/G]/C[A/C]AAA	Yes
chr20:20739137-20740288:+	L1PB1	chr20:20739137-20740288:+	chr20:20739137-20740288:+	chr20:20739137-20740288:+	chr20:20738412-20738731:-,chr20:20738765-20739136:+	srpRNA,LTR	7SLRNA,MER41-int	7SLRNA:1-320,MER41-int:2637-3023	320,5946	FALSE	TRUE	chr20:20,738,425-20,738,433	TTTTTTTTTAA	chr20:20,740,289-20,740,297	TT[G/T]TTT[A/T]AA	9	Yes	TT/TTTT	No

## Sheet: HY1
L1_coordinate	L1	L1_fragments	L1_fivep_fragment	L1_threep_frag	non_L1_coordinate	non_L1_class	non_L1_annotation	non_L1_alignment2consensus	non_L1_consensus_length	found_by_close_proximity_50bp	found_by_msa_prediction	TSD (Upstream)	TSD sequence (Upstream)	TSD (Downstream)	TSD sequence (Downstream)	TSD size	TSD size ≥ 7	Cleavage site	EN motif	Note
chr2:206700602-206701055:-	L1PA8	chr2:206700602-206701055:-	chr2:206700602-206701055:-	chr2:206700602-206701055:-	chr2:206701062-206701185:-	scRNA	HY1	HY1:1-116	119	TRUE	TRUE	chr2:206,700,580-206,700,585	TAGAGT	chr2:206,701,186-206,701,191	TAGAGT	6	No	TT/TAGA	No
chr3:88431319-88431612:+	L1PB1	chr3:88431319-88431612:+	chr3:88431319-88431612:+	chr3:88431319-88431612:+	chr3:88431191-88431314:+	scRNA	HY1	HY1:1-118	119	TRUE	TRUE	chr3:88,431,177-88,431,192	AATATTAAGTTTGGGG	chr3:88,431,637-88,431,652	AATATTAAGTTTGGGG	16	Yes	AG/AATA	No
chr3:101955208-101955363:+	L1PA16	chr3:101955208-101955363:+	chr3:101955208-101955363:+	chr3:101955208-101955363:+	chr3:101955078-101955191:+	scRNA	HY1	HY1:2-119	119	TRUE	FALSE	chr3:101,955,064-101,955,069	AGAAAA	chr3:101,955,378-101,955,383	AGAAAA	6	No	AA/AGAA	No
chr7:77896048-77896144:+	L1MB7	chr7:77896048-77896144:+	chr7:77896048-77896144:+	chr7:77896048-77896144:+	chr7:77895884-77895996:+	scRNA	HY1	HY1:5-117	119	FALSE	TRUE	chr7:77,895,863-77,895,868	TAAAAA	chr7:77,896,554-77,896,559	TAAAAA	6	No	CA/TAAA	Yes
chr14:72021774-72022382:-	L1PA14	chr14:72021774-72022382:-	chr14:72021774-72022382:-	chr14:72021774-72022382:-	chr14:72022401-72022514:-	scRNA	HY1	HY1:3-119	119	TRUE	TRUE	chr14:72,021,423-72,021,431	GTAATAGCA	chr14:72,022,516-72,022,524	GTAATAGCA	9	Yes	TT/GTAA	No	The 3' end of the non-L1 part is an Alu
chr16:82869435-82870783:+	L1MA4	chr16:82869435-82870483:+,chr16:82870484-82870783:+	chr16:82869435-82870483:+	chr16:82870484-82870783:+	chr16:82869360-82869432:-	scRNA	HY1	HY1:47-119	119	TRUE	TRUE	chr16:82,869,008-82,869,022	AAATATTAATCTATG	chr16:82,870,800-82,870,814	AAATATTAATCTAT[A/G]	15	Yes	[A/C]T/AAAT	Yes

## Sheet: HY3
L1_coordinate	L1	L1_fragments	L1_fivep_fragment	L1_threep_frag	non_L1_coordinate	non_L1_class	non_L1_annotation	non_L1_alignment2consensus	non_L1_consensus_length	found_by_close_proximity_50bp	found_by_msa_prediction	TSD (Upstream)	TSD sequence (Upstream)	TSD (Downstream)	TSD sequence (Downstream)	TSD size	TSD size ≥ 7	Cleavage site	EN motif	Note
chr3:191641475-191646781:+	L1PA15	chr3:191641475-191645342:+,chr3:191645331-191646781:+	chr3:191641475-191645342:+	chr3:191645331-191646781:+	chr3:191641142-191641236:+,chr3:191641237-191641332:+,chr3:191641333-191641422:-,chr3:191641429-191641461:+	scRNA,Simple_repeat,scRNA,Simple_repeat	HY3,(TA)n,HY3,(TA)n	HY3:7-101,(TA)n:1-96,HY3:3-92,(TA)n:1-36	101,96,101,36	FALSE	TRUE	chr3:191,641,092-191,641,098	TAAAAAT	chr3:191,646,784-191,646,790	T[A/C]AAAAT	7	Yes	GC/TAAA	No
chr15:52162891-52170721:+	L1PA11	chr15:52162891-52164022:+,chr15:52164655-52167387:+,chr15:52167700-52169041:+,chr15:52169611-52170721:+	chr15:52162891-52164022:+	chr15:52169611-52170721:+	chr15:52162751-52162850:+	scRNA	HY3	HY3:1-100	101	TRUE	TRUE	chr15:52,162,735-52,162,745	A[A/C]AAAACCCTC	chr15:52,170,720-52,170,730	AAAAA[A/C]CCCTC	11	Yes	AT/A[A/C]AA	Yes

## Sheet: LSU-rRNA_Hsa
L1_coordinate	L1	L1_fragments	L1_fivep_fragment	L1_threep_frag	non_L1_coordinate	non_L1_class	non_L1_annotation	non_L1_alignment2consensus	non_L1_consensus_length	found_by_close_proximity_50bp	found_by_msa_prediction	TSD (Upstream)	TSD sequence (Upstream)	TSD (Downstream)	TSD sequence (Downstream)	TSD size	TSD size ≥ 7	Cleavage site	EN motif	Note
chr1:91387591-91387929:+	L1HS	chr1:91387591-91387929:+	chr1:91387591-91387929:+	chr1:91387591-91387929:+	chr1:91387229-91387590:-	rRNA	LSU-rRNA_Hsa	LSU-rRNA_Hsa:4134-4495	5035	TRUE	TRUE	chr1:91387214-91387228	GAAATAGAACCTCCA	chr1:91387976-91387990	GAAATAGAACCTCCA	15	Yes	AT/GAAA	Yes	Randomly selected for TSD analysis
chr1:222349538-222359029:+	L1MA3	chr1:222349538-222351569:+,chr1:222355918-222357335:+,chr1:222357677-222359029:+	chr1:222349538-222351569:+	chr1:222357677-222359029:+	chr1:222349427-222349537:+	rRNA	LSU-rRNA_Hsa	LSU-rRNA_Hsa:2381-2492	5035	FALSE	TRUE
chr1:237603459-237607585:+	L1PA5	chr1:237603459-237607585:+	chr1:237603459-237607585:+	chr1:237603459-237607585:+	chr1:237603009-237603464:+	rRNA	LSU-rRNA_Hsa	LSU-rRNA_Hsa:3637-4115	5035	TRUE	TRUE
chr2:78701867-78703692:+	L1PA3	chr2:78701867-78703692:+	chr2:78701867-78703692:+	chr2:78701867-78703692:+	chr2:78701596-78701866:+	rRNA	LSU-rRNA_Hsa	LSU-rRNA_Hsa:3866-4125	5035	TRUE	TRUE	chr2:78701581-78701595	AAAAATACATATCCT	chr2:78703710-78703724	AAAAATACATATCCT	15	Yes	AT/AAAA	Yes	Randomly selected for TSD analysis
chr2:114935995-114937421:-	L1PB1	chr2:114935995-114936361:-,chr2:114936449-114937421:-	chr2:114936449-114937421:-	chr2:114935995-114936361:-	chr2:114937441-114937704:-	rRNA	LSU-rRNA_Hsa	LSU-rRNA_Hsa:254-513	5035	TRUE	TRUE
chr3:45450113-45453244:-	L1MA4	chr3:45450113-45453244:-	chr3:45450113-45453244:-	chr3:45450113-45453244:-	chr3:45453276-45453360:-	rRNA	LSU-rRNA_Hsa	LSU-rRNA_Hsa:313-405	5035	FALSE	TRUE
chr3:118265303-118266923:-	L1M1	chr3:118265303-118265980:-,chr3:118265991-118266445:-,chr3:118266455-118266923:-	chr3:118266455-118266923:-	chr3:118265303-118265980:-	chr3:118266923-118267008:+	rRNA	LSU-rRNA_Hsa	LSU-rRNA_Hsa:4530-4616	5035	TRUE	TRUE
chr5:71851116-71854174:+	L1PA2	chr5:71851116-71854174:+	chr5:71851116-71854174:+	chr5:71851116-71854174:+	chr5:71850918-71851115:+	rRNA	LSU-rRNA_Hsa	LSU-rRNA_Hsa:2560-2757	5035	TRUE	TRUE
chr6:134674910-134675037:+	L1MA9	chr6:134674910-134675037:+	chr6:134674910-134675037:+	chr6:134674910-134675037:+	chr6:134674643-134674909:+	rRNA	LSU-rRNA_Hsa	LSU-rRNA_Hsa:3636-3900	5035	TRUE	FALSE
chr7:69062802-69064198:+	L1PA3	chr7:69062802-69064198:+	chr7:69062802-69064198:+	chr7:69062802-69064198:+	chr7:69062384-69062801:+	rRNA	LSU-rRNA_Hsa	LSU-rRNA_Hsa:3625-4042	5035	TRUE	TRUE	chr7:69062381-69062397	AAGAAAATAAAAAGACA	chr7:69064209-69064225	AAGAAAATAAAAAGACA	17	Yes	TT/AAGA	Yes	Randomly selected for TSD analysis
chr7:78802549-78802934:+	L1MC1	chr7:78802549-78802934:+	chr7:78802549-78802934:+	chr7:78802549-78802934:+	chr7:78802463-78802569:-	rRNA	LSU-rRNA_Hsa	LSU-rRNA_Hsa:1645-1760	5035	TRUE	FALSE
chr8:21598796-21599206:+	L1PA8	chr8:21598796-21599206:+	chr8:21598796-21599206:+	chr8:21598796-21599206:+	chr8:21598461-21598795:+	rRNA	LSU-rRNA_Hsa	LSU-rRNA_Hsa:4037-4362	5035	TRUE	TRUE
chr8:48457211-48463369:-	L1PA3	chr8:48457211-48463369:-	chr8:48457211-48463369:-	chr8:48457211-48463369:-	chr8:48463397-48463473:-	rRNA	LSU-rRNA_Hsa	LSU-rRNA_Hsa:4958-5034	5035	TRUE	FALSE
chr8:69688336-69690012:-	L1PA3	chr8:69688336-69690012:-	chr8:69688336-69690012:-	chr8:69688336-69690012:-	chr8:69690014-69690385:-	rRNA	LSU-rRNA_Hsa	LSU-rRNA_Hsa:3637-4011	5035	TRUE	TRUE	chr8:69690386-69690400	ATTTTAGCACCATTC	chr8:69688319-69688333	[A/T]TTTTAGCACCATTC	15	Yes	AT/ATTT	No	Randomly selected for TSD analysis
chr11:77886786-77889559:+	L1PA3	chr11:77886786-77889559:+	chr11:77886786-77889559:+	chr11:77886786-77889559:+	chr11:77886428-77886785:+	rRNA	LSU-rRNA_Hsa	LSU-rRNA_Hsa:3635-4011	5035	TRUE	TRUE
chr11:85484259-85485365:+	L1PA3	chr11:85484259-85485365:+	chr11:85484259-85485365:+	chr11:85484259-85485365:+	chr11:85483968-85484263:+	rRNA	LSU-rRNA_Hsa	LSU-rRNA_Hsa:254-576	5035	TRUE	TRUE	chr11:85483952-85483967	AAAAAGATGCAAATTG	chr11:85485382-85485397	AAAAAGATGCAAATTG	16	Yes	AT/AAAA	Yes	Randomly selected for TSD analysis
chr14:43253851-43257895:+	L1PA3	chr14:43253851-43257895:+	chr14:43253851-43257895:+	chr14:43253851-43257895:+	chr14:43253793-43253842:+	rRNA	LSU-rRNA_Hsa	LSU-rRNA_Hsa:4044-4091	5035	TRUE	FALSE	chr14:43253775-43253780	TAAAAA	chr14:43257888-43257893		6	No	TG/TAAA	Yes	Randomly selected for TSD analysis
chrX:109054591-109058794:+	L1PA2	chrX:109054591-109058794:+	chrX:109054591-109058794:+	chrX:109054591-109058794:+	chrX:109054119-109054600:+	rRNA	LSU-rRNA_Hsa	LSU-rRNA_Hsa:3636-4116	5035	TRUE	FALSE

## Sheet: tRNA
L1_coordinate	L1	L1_fragments	L1_fivep_fragment	L1_threep_frag	non_L1_coordinate	non_L1_class	non_L1_annotation	non_L1_alignment2consensus	non_L1_consensus_length	found_by_close_proximity_50bp	found_by_msa_prediction	TSD (Upstream)	TSD sequence (Upstream)	TSD (Downstream)	TSD sequence (Downstream)	TSD size	TSD size ≥ 7	Cleavage site	EN motif	Note
chr1:73806982-73807701:+	L1PA4	chr1:73806982-73807701:+	chr1:73806982-73807701:+	chr1:73806982-73807701:+	chr1:73806947-73806981:-	tRNA	tRNA-Val-GTG	tRNA-Val-GTG:3-37	76	TRUE	TRUE	chr1:73806938-73806949:+	AGTTAATGATGT	chr1:73807703-73807714:+	AGTTAATGATGT	12	Yes	AC/AGTT	No	Randomly selected for TSD analysis
chr1:187756541-187759519:-	L1PA5	chr1:187756541-187759519:-	chr1:187756541-187759519:-	chr1:187756541-187759519:-	chr1:187759520-187759568:+	tRNA	tRNA-Met	tRNA-Met:1-50	76	TRUE	TRUE
chr2:141121438-141123254:+	L1PA5	chr2:141121438-141123254:+	chr2:141121438-141123254:+	chr2:141121438-141123254:+	chr2:141121400-141121437:-	tRNA	tRNA-Thr-ACA	tRNA-Thr-ACA:1-38	76	TRUE	TRUE
chr2:205354373-205354474:+	L1PA5	chr2:205354373-205354474:+	chr2:205354373-205354474:+	chr2:205354373-205354474:+	chr2:205354230-205354304:+,chr2:205354310-205354372:-	tRNA,LTR	tRNA-Glu-GAG,LTR2C	tRNA-Glu-GAG:1-75,LTR2C:439-501	75,501	FALSE	TRUE
chr3:189584317-189584644:+	L1PA5	chr3:189584317-189584644:+	chr3:189584317-189584644:+	chr3:189584317-189584644:+	chr3:189584254-189584313:-	tRNA	tRNA-Lys-AAA	tRNA-Lys-AAA:1-59	76	TRUE	TRUE
chr3:191732580-191736229:+	L1PA6	chr3:191732580-191736229:+	chr3:191732580-191736229:+	chr3:191732580-191736229:+	chr3:191732524-191732573:-	tRNA	tRNA-Glu-GAA	tRNA-Glu-GAA:1-51	75	TRUE	TRUE
chr5:80785346-80786148:+	L1PA3	chr5:80785346-80786148:+	chr5:80785346-80786148:+	chr5:80785346-80786148:+	chr5:80785302-80785345:-	tRNA	tRNA-Arg-CGY_	tRNA-Arg-CGY_:2-45	76	TRUE	TRUE	chr5:80785291-80785304	AAAGTAGGCACCTT	chr5:80786179-80786192	AAAGTAGGCACCTT	14	Yes	AG/AAAG	No	Randomly selected for TSD analysis
chr5:86372886-86373053:+	L1PA5	chr5:86372886-86373053:+	chr5:86372886-86373053:+	chr5:86372886-86373053:+	chr5:86372850-86372885:-	tRNA	tRNA-Gly-GGY	tRNA-Gly-GGY:2-37	74	TRUE	TRUE	chr6:81316914-81316922	TAAAATAAT	chr6:81319081-81319089	TAAAATAAT	9	Yes	TT/TAAA	Yes	Randomly selected for TSD analysis
chr6:81316978-81319050:+	L1PA16	chr6:81316978-81319050:+	chr6:81316978-81319050:+	chr6:81316978-81319050:+	chr6:81316922-81316977:-	tRNA	tRNA-Met	tRNA-Met:3-58	76	TRUE	TRUE	chr6:162789059-162789069:-	AAAAATC[C/T[A/G]G[A/G]	chr6:162787878-162787888:-	AAAAATTCAGG	11	Yes	[A/T]A/AAAA	Yes	Randomly selected for TSD analysis
chr6:162787885-162788970:-	L1MC1	chr6:162787885-162788970:-	chr6:162787885-162788970:-	chr6:162787885-162788970:-	chr6:162788982-162789050:-	tRNA	tRNA-Glu-GAG_	tRNA-Glu-GAG_:1-72	75	TRUE	TRUE
chr8:122115734-122119458:+	L1PB4	chr8:122115734-122117819:+,chr8:122118141-122119458:+	chr8:122115734-122117819:+	chr8:122118141-122119458:+	chr8:122115690-122115726:+	tRNA	tRNA-Tyr-TAT	tRNA-Tyr-TAT:1-37	76	TRUE	TRUE
chr11:92003106-92003195:+	L1PA3	chr11:92003106-92003195:+	chr11:92003106-92003195:+	chr11:92003106-92003195:+	chr11:92003074-92003105:-	tRNA	tRNA-Ile-ATT	tRNA-Ile-ATT:8-39	77	TRUE	FALSE	chr11:92003067-92003078	AAAA[G/T]TTTTATT	chr11:92003212-92003223	AA[A/G]AGTTTTATT	12	Yes	AT/AAAA	Yes	Randomly selected for TSD analysis
chr11:131741805-131742245:+	L1PA13	chr11:131741805-131742245:+	chr11:131741805-131742245:+	chr11:131741805-131742245:+	chr11:131741770-131741804:+	tRNA	tRNA-Tyr-TAC	tRNA-Tyr-TAC:1-35	76	TRUE	TRUE	chr11:131741756-131741764	[G/A]TAAACTCA	chr11:131742252-131742260	ATAAACT[C/T]A	9	Yes	[A/C][T/A]/ATAA	Yes	Randomly selected for TSD analysis
chr13:57884494-57885637:+	L1PA4	chr13:57884494-57885637:+	chr13:57884494-57885637:+	chr13:57884494-57885637:+	chr13:57884412-57884487:-	tRNA	tRNA-Glu-GAG_	tRNA-Glu-GAG_:1-75	75	TRUE	TRUE
chr14:83155866-83157232:+	L1PA15	chr14:83155866-83157232:+	chr14:83155866-83157232:+	chr14:83155866-83157232:+	chr14:83155828-83155865:+	tRNA	tRNA-Arg-AGA	tRNA-Arg-AGA:1-38	76	TRUE	TRUE
chr17:37130444-37130587:+	L1PA4	chr17:37130444-37130587:+	chr17:37130444-37130587:+	chr17:37130444-37130587:+	chr17:37130402-37130438:-	tRNA	tRNA-Met	tRNA-Met:1-37	76	TRUE	FALSE
chr18:5676209-5676917:+	L1MA9	chr18:5676209-5676917:+	chr18:5676209-5676917:+	chr18:5676209-5676917:+	chr18:5676173-5676208:-	tRNA	tRNA-Asp-GAY	tRNA-Asp-GAY:1-36	75	TRUE	TRUE
chr18:53414239-53414533:+	L1MA10	chr18:53414239-53414533:+	chr18:53414239-53414533:+	chr18:53414239-53414533:+	chr18:53414199-53414233:-	tRNA	tRNA-Glu-GAG	tRNA-Glu-GAG:2-36	75	TRUE	TRUE	chr18:53414188-53414196:+	TAAA[G/A]CT[G/T][G/T]	chr18:53414534-53414542:+	TAA[A/C/T][A/G]CTT[A/G]	9	Yes	TT/TAAA	Yes	Randomly selected for TSD analysis
chrX:65017993-65018244:+	L1P4	chrX:65017993-65018244:+	chrX:65017993-65018244:+	chrX:65017993-65018244:+	chrX:65017959-65017986:-	tRNA	tRNA-Gly-GGY	tRNA-Gly-GGY:1-28	74	TRUE	TRUE
chrX:107695404-107695692:+	L1PA17	chrX:107695404-107695692:+	chrX:107695404-107695692:+	chrX:107695404-107695692:+	chrX:107695367-107695403:-	tRNA	tRNA-Lys-AAG	tRNA-Lys-AAG:1-37	76	TRUE	TRUE	chrX:65017944-65017962:+	AAATAAAATTCAACTGAGA	chrX:65025028-65025046:+	AAATAAAATTCAACTGAGA	19	Yes	TT/AAAT	Yes	Randomly selected for TSD analysis
chrX:7986658-7986935:-	L1PA3	chrX:7986658-7986935:-	chrX:7986658-7986935:-	chrX:7986658-7986935:-	chrX:7986936-7986973:+	tRNA	tRNA-Ile-ATA	tRNA-Ile-ATA:2-39	77	TRUE	FALSE

## Sheet: U2
L1_coordinate	L1	L1_fragments	L1_fivep_fragment	L1_threep_frag	non_L1_coordinate	non_L1_class	non_L1_annotation	non_L1_alignment2consensus	non_L1_consensus_length	found_by_close_proximity_50bp	found_by_msa_prediction
chr8:18739668-18739816:-	L1MA7	chr8:18739668-18739816:-	chr8:18739668-18739816:-	chr8:18739668-18739816:-	chr8:18739823-18739877:+	snRNA	U2	U2:11-66	188	FALSE	TRUE
chr15:83092758-83092866:+	L1ME3Cz	chr15:83092758-83092866:+	chr15:83092758-83092866:+	chr15:83092758-83092866:+	chr15:83092636-83092680:-	snRNA	U2	U2:2-53	188	FALSE	TRUE

## Sheet: U3
L1_coordinate	L1	L1_fragments	L1_fivep_fragment	L1_threep_frag	non_L1_coordinate	non_L1_class	non_L1_annotation	non_L1_alignment2consensus	non_L1_consensus_length	found_by_close_proximity_50bp	found_by_msa_prediction
chr1:218554729-218555612:-	L1PA7	chr1:218554729-218555612:-	chr1:218554729-218555612:-	chr1:218554729-218555612:-	chr1:218555613-218555645:+,chr1:218555656-218555951:-	snRNA,SINE	U3,AluSz	U3:6-38,AluSz:1-299	217,312	FALSE	TRUE
chr2:114005717-114006437:+	L1PB1	chr2:114005717-114006437:+	chr2:114005717-114006437:+	chr2:114005717-114006437:+	chr2:114005440-114005655:-,chr2:114005659-114005716:-	snRNA,SINE	U3,MIRb	U3:1-217,MIRb:137-193	217,268	FALSE	TRUE
chr3:98868463-98872106:-	L1PB3	chr3:98868463-98869345:-,chr3:98870826-98872106:-	chr3:98870826-98872106:-	chr3:98868463-98869345:-	chr3:98872107-98872180:-,chr3:98872180-98872562:+	snRNA,LTR	U3,MSTB2	U3:1-75,MSTB2:41-456	217,457	FALSE	TRUE

## Sheet: U6
L1_coordinate	L1	L1_fragments	L1_fivep_fragment	L1_threep_frag	non_L1_coordinate	non_L1_class	non_L1_annotation	non_L1_alignment2consensus	non_L1_consensus_length	found_by_close_proximity_50bp	found_by_msa_prediction
chr1:25964352-25966774:+	L1PB4	chr1:25964352-25964425:+,chr1:25964553-25965533:+,chr1:25965848-25966774:+	chr1:25964352-25964425:+	chr1:25965848-25966774:+	chr1:25964197-25964300:+	snRNA	U6	U6:1-107	107	FALSE	TRUE
chr1:38396765-38398447:+	L1M1	chr1:38396765-38398447:+	chr1:38396765-38398447:+	chr1:38396765-38398447:+	chr1:38396659-38396764:+	snRNA	U6	U6:1-106	107	FALSE	TRUE
chr1:42569140-42570125:+	L1PA7	chr1:42569140-42570125:+	chr1:42569140-42570125:+	chr1:42569140-42570125:+	chr1:42569034-42569139:+	snRNA	U6	U6:2-107	107	FALSE	TRUE
chr1:235915522-235915999:+	L1PA7	chr1:235915522-235915999:+	chr1:235915522-235915999:+	chr1:235915522-235915999:+	chr1:235915376-235915410:+,chr1:235915415-235915521:+	Simple_repeat,snRNA	(AAAC)n,U6	(AAAC)n:1-35,U6:1-107	35,107	FALSE	TRUE
chr2:24676419-24677016:+	L1PA14	chr2:24676419-24677016:+	chr2:24676419-24677016:+	chr2:24676419-24677016:+	chr2:24676309-24676415:+	snRNA	U6	U6:1-107	107	FALSE	TRUE
chr2:157912915-157914527:+	L1PA16	chr2:157912915-157913746:+,chr2:157914048-157914527:+	chr2:157912915-157913746:+	chr2:157914048-157914527:+	chr2:157912790-157912873:+	snRNA	U6	U6:1-101	107	FALSE	TRUE
chr2:200830117-200830323:+	L1PA5	chr2:200830117-200830323:+	chr2:200830117-200830323:+	chr2:200830117-200830323:+	chr2:200830009-200830116:+	snRNA	U6	U6:1-107	107	FALSE	TRUE
chr2:36862583-36867185:-	L1PA14	chr2:36862583-36862731:-,chr2:36863023-36864699:-,chr2:36865015-36865571:-,chr2:36865859-36866077:-,chr2:36866367-36867185:-	chr2:36866367-36867185:-	chr2:36862583-36862731:-	chr2:36867212-36867325:+,chr2:36867327-36867396:+,chr2:36867398-36867499:-	SINE,SINE,snRNA	AluSz,FRAM,U6	AluSz:21-120,FRAM:98-168,U6:1-107	312,176,107	FALSE	TRUE
chr3:177125933-177126016:-	L1MA3	chr3:177125933-177126016:-	chr3:177125933-177126016:-	chr3:177125933-177126016:-	chr3:177126017-177126119:-	snRNA	U6	U6:2-107	107	FALSE	TRUE
chr4:59834169-59835096:+	L1M4	chr4:59834169-59835096:+	chr4:59834169-59835096:+	chr4:59834169-59835096:+	chr4:59833684-59833846:-,chr4:59834063-59834167:+	SINE,snRNA	MIR3,U6	MIR3:5-169,U6:1-107	208,107	FALSE	TRUE
chr6:76442545-76446986:-	L1MA7	chr6:76442545-76445146:-,chr6:76445431-76445662:-,chr6:76446749-76446986:-	chr6:76446749-76446986:-	chr6:76442545-76445146:-	chr6:76446988-76447068:-,chr6:76447069-76447140:-,chr6:76447190-76447280:-	snRNA,DNA,DNA	U6,Tigger5b,Tigger5b	U6:23-107,Tigger5b:399-472,Tigger5b:1-91	107,472,472	FALSE	TRUE
chr7:79343087-79343236:-	L1MA10	chr7:79343087-79343236:-	chr7:79343087-79343236:-	chr7:79343087-79343236:-	chr7:79343269-79343372:-	snRNA	U6	U6:1-104	107	FALSE	TRUE
chr8:32911202-32911483:-	L1MB8	chr8:32911202-32911483:-	chr8:32911202-32911483:-	chr8:32911202-32911483:-	chr8:32911493-32911576:-	snRNA	U6	U6:24-107	107	FALSE	TRUE
chr8:96425571-96431037:-	L1MA3	chr8:96425571-96427183:-,chr8:96427548-96427745:-,chr8:96427775-96430056:-,chr8:96430365-96431037:-	chr8:96430365-96431037:-	chr8:96425571-96427183:-	chr8:96431071-96431159:-	snRNA	U6	U6:2-90	107	FALSE	TRUE
chr9:111996443-111996635:-	L1PB2	chr9:111996443-111996635:-	chr9:111996443-111996635:-	chr9:111996443-111996635:-	chr9:111996636-111996739:-	snRNA	U6	U6:1-106	107	FALSE	TRUE
chr9:117707895-117707995:-	L1PA11	chr9:117707895-117707995:-	chr9:117707895-117707995:-	chr9:117707895-117707995:-	chr9:117707997-117708102:-	snRNA	U6	U6:1-106	107	FALSE	TRUE
chr14:101803332-101805020:+	L1MA1	chr14:101803332-101803442:+,chr14:101803745-101805020:+	chr14:101803332-101803442:+	chr14:101803745-101805020:+	chr14:101802982-101803224:+,chr14:101803227-101803331:+	SINE,snRNA	AluJb,U6	AluJb:50-294,U6:1-107	312,107	FALSE	TRUE
chr14:37433236-37434468:-	L1PA7	chr14:37433236-37433552:-,chr14:37433856-37434468:-	chr14:37433856-37434468:-	chr14:37433236-37433552:-	chr14:37434469-37434573:-,chr14:37434590-37434704:-	snRNA,SINE	U6,AluJo	U6:1-107,AluJo:2-118	107,312	FALSE	TRUE
chr15:20739516-20740082:+	L1PA16	chr15:20739516-20739690:+,chr15:20739981-20740082:+	chr15:20739516-20739690:+	chr15:20739981-20740082:+	chr15:20738679-20738785:+,chr15:20738786-20738816:-,chr15:20739016-20739126:+	snRNA,LINE,SINE	U6,L1ME3A,AluJo	U6:1-107,L1ME3A:5889-5915,AluJo:1-111	107,6173,312	FALSE	TRUE
chr15:21308586-21309151:+	L1PA16	chr15:21308586-21308761:+,chr15:21309050-21309151:+	chr15:21308586-21308761:+	chr15:21309050-21309151:+	chr15:21307749-21307855:+,chr15:21307856-21307886:-,chr15:21308086-21308196:+	snRNA,LINE,SINE	U6,L1ME3A,AluJo	U6:1-107,L1ME3A:5889-5915,AluJo:1-111	107,6173,312	FALSE	TRUE
chr15:98026205-98028043:+	L1PA15	chr15:98026205-98028043:+	chr15:98026205-98028043:+	chr15:98026205-98028043:+	chr15:98026042-98026137:+	snRNA	U6	U6:1-105	107	FALSE	TRUE
chr15:98071812-98074649:-	L1PA15-16	chr15:98071812-98072130:-,chr15:98072127-98074649:-	chr15:98072127-98074649:-	chr15:98071812-98072130:-	chr15:98074667-98074737:-	snRNA	U6	U6:30-107	107	FALSE	TRUE
chr21:36066172-36066505:-	L1PA17	chr21:36066172-36066505:-	chr21:36066172-36066505:-	chr21:36066172-36066505:-	chr21:36066545-36066646:+	snRNA	U6	U6:1-101	107	FALSE	TRUE
