# Supplementary material for: Comparative genomics reveals LINE-1 recombination with diverse RNAs
Source: Cell Genom. 2026 Feb 17;6(5):101165. doi: 10.1016/j.xgen.2026.101165 (PMC13174262; doi:10.1016/j.xgen.2026.101165)
Supplement: Table S4. Annotation of identified Alu/L1 chimeric insertions, related to Figure 4 [file mmc4.xlsx]

## Sheet: Legend
Supplementary Table 4. Annotation of identified Alu/L1 chimeric insertions.
Explanation of each field:
L1_coordinate: The genomic coordinate of the LINE-1 element in hg38, as annotated by RepeatMasker.
L1: LINE-1 family.
L1_fragments: Genomic coordinates of LINE-1 fragments belonging to the same LINE-1 locus.
L1_fivep_fragment: Genomic coordinate of the 5′ LINE-1 fragment.
L1_threep_fragment: Genomic coordinate of the 3′ LINE-1 fragment.
predicted_upstream_gap: Genomic coordinate of the upstream gap relative to the LINE-1 element, as predicted from MSA.
non_L1_coordinate: Genomic coordinate of the non-LINE-1 sequence in the chimeric insertion.
non_L1_class: Class of the non-LINE-1 RNA repeat, as annotated by RepeatMasker.
non_L1_annotation: Specific name of the non-LINE-1 RNA repeat, as annotated by RepeatMasker.
non_L1_alignment2consensus: Aligned coordinates of the non-LINE-1 sequence to its corresponding consensus sequence (based on RepeatMasker).
non_L1_consensus_length: Total length of the consensus sequence for the non-LINE-1 RNA repeat.
found_by_msa_prediction: Indicates whether the chimeric LINE-1 insertion was predicted through identifying a contemporaneous insertion event based on MSA.
TSD (Upstream): Genomic coordinate of the TSD upstream of the LINE-1 element.
TSD sequence (Upstream): Nucleotide sequence of the upstream TSD.
TSD (Downstream): Genomic coordinate of the TSD downstream of the LINE-1 element.
TSD sequence (Downstream): Nucleotide sequence of the downstream TSD.
TSD size: Length of the TSD (in base pairs).
TSD size ≥ 7: Indicates whether the TSD is at least 7 bp long.
Cleavage site: Nucleotide sequence surrounding the predicted LINE-1 cleavage site.
EN motif: Indicates whether the sequence resembles an ORF2p endonuclease motif [1T/3A].

## Sheet: Annotation
L1_coordinate	L1	L1_fragments	L1_fivep_fragment	L1_threep_frag	predicted_upstream_gap	non_L1_coordinate	non_L1_class	non_L1_annotation	non_L1_alignment2consensus	non_L1_consensus_length	found_by_msa_prediction	TSD (Upstream)	TSD sequence (Upstream)	TSD (Downstream)	TSD sequence (Downstream)	TSD size	TSD size ≥ 7	Cleavage site	EN motif
chr1:15142997-15143805:+	L1MA3	chr1:15142997-15143805:+	chr1:15142997-15143805:+	chr1:15142997-15143805:+	chr1:15142678-15142996:+	chr1:15142673-15142980:+,chr1:15142981-15142996:-	SINE,LINE	AluSz6,L1MD2	AluSz6:1-301,L1MD2:6063-6067	312,6359	TRUE	chr1:15142659-15142672:+	AAAACACAGAACTG	chr1:15143820-15143833:+	AAAATACAGAACTG	14	Yes	TC/AAAA	Yes
chr1:19790077-19791308:+	L1PA10	chr1:19790077-19791308:+	chr1:19790077-19791308:+	chr1:19790077-19791308:+	chr1:19789759-19790076:+	chr1:19789771-19790074:+	SINE	AluJb	AluJb:1-301	312	TRUE	chr1:19789761-19789770:+	AAGAAAARGA	chr1:19791344-19791353:+	AAGAAAAAGA	10	Yes	GT/AAGA	Yes
chr1:22184280-22184414:+	L1MC4	chr1:22184280-22184414:+	chr1:22184280-22184414:+	chr1:22184280-22184414:+	chr1:22183899-22184279:+	chr1:22183995-22184278:+	SINE	AluSx	AluSx:1-291	312	TRUE	chr1:22183869-22183877:+	ACAGAYAGA	chr1:22184361-22184369:+	ACASACAGA	9	Yes	TT/ACAG	No
chr1:44481407-44481694:+	L1PA8A	chr1:44481407-44481694:+	chr1:44481407-44481694:+	chr1:44481407-44481694:+	chr1:44481123-44481406:+	chr1:44481141-44481403:+	SINE	AluJo	AluJo:1-260	312	TRUE	chr1:44481127-44481140:+	AAAGAAGAGCAGAA	chr1:44481692-44481705:+	AAAGAAGAGCAGAA	14	Yes	AT/AAAG	Yes
chr1:47691201-47691955:-	L1PA7	chr1:47691201-47691955:-	chr1:47691201-47691955:-	chr1:47691201-47691955:-	chr1:47691956-47692267:-	chr1:47691964-47692264:-	SINE	AluSp	AluSp:1-304	313	TRUE	chr1:47692268-47692280:-	AAGAATAGATGTG	chr1:47691190-47691202:-	AARAAWAGATGTG	13	Yes	TT/AAGA	Yes
chr1:56403000-56404007:+	L1PB1	chr1:56403000-56404007:+	chr1:56403000-56404007:+	chr1:56403000-56404007:+	chr1:56402677-56402999:+	chr1:56402691-56402978:+	SINE	AluSz	AluSz:1-289	312	TRUE	chr1:56402677-56402689:+	AAAGTTGATTATC	chr1:56404032-56404044:+	AAAGTTGATTATC	13	Yes	TT/AAAG	Yes
chr1:59734157-59734212:-	L1PB1	chr1:59734157-59734212:-	chr1:59734157-59734212:-	chr1:59734157-59734212:-	chr1:59734213-59734509:-	chr1:59734213-59734491:-	SINE	AluJr	AluJr:13-291	312	TRUE	chr1:59734489-59734504:-	GAAAAATGACACTTGA	chr1:59734128-59734143:-	GAAAACTGATACTTGA	16	Yes	AC/GAAA	No
chr1:65710161-65711989:-	L1P3	chr1:65710161-65711989:-	chr1:65710161-65711989:-	chr1:65710161-65711989:-	chr1:65711990-65712308:-	chr1:65712002-65712293:-	SINE	AluJr	AluJr:1-298	312	TRUE	chr1:65712247-65712255:-	TTGGGRGGM	chr1:65710148-65710156:-	TTGGGGGGC	9	Yes	CT/TTGG	No
chr1:70508919-70509333:-	L1M4	chr1:70508919-70509333:-	chr1:70508919-70509333:-	chr1:70508919-70509333:-	chr1:70509334-70509705:-	chr1:70509412-70509701:-	SINE	AluJb	AluJb:3-287	312	TRUE	chr1:70509756-70509764:-	TCCTAAARA	chr1:70508896-70508904:-	TCCTAAAAA	9	Yes	TT/TCCT	No
chr1:77549307-77549831:-	L1MA3	chr1:77549307-77549831:-	chr1:77549307-77549831:-	chr1:77549307-77549831:-	chr1:77549832-77550244:-	chr1:77549832-77549947:-,chr1:77549948-77550243:-	SINE,SINE	AluJb,AluJo	AluJb:178-293,AluJo:2-307	312,312	TRUE	chr1:77550244-77550255:-	AARAATTTACCA	chr1:77549267-77549278:-	AAGAATTTACCA	12	Yes	TC/AARA	Yes
chr1:78158703-78164098:+	L1PA6	chr1:78158703-78161485:+,chr1:78161480-78164098:+	chr1:78158703-78161485:+	chr1:78161480-78164098:+	chr1:78158547-78158702:+	chr1:78158559-78158698:-	SINE	AluSx	AluSx:100-239	312	TRUE	chr1:78158544-78158552:+	AAAATGTTA	chr1:78164095-78164103:+	AAAATGTTA	9	Yes	TT/AAAA	Yes
chr1:80900930-80901876:+	L1PREC2	chr1:80900930-80901876:+	chr1:80900930-80901876:+	chr1:80900930-80901876:+	chr1:80900643-80900929:+	chr1:80900642-80900841:-	SINE	AluSx3	AluSx3:133-311	311	TRUE	chr1:80900685-80900693:+	TATTTKTTG	chr1:80901899-80901907:+	TATTTTTTR	9	Yes	TT/TATT	No
chr1:83809373-83809880:+	L1PB2	chr1:83809373-83809880:+	chr1:83809373-83809880:+	chr1:83809373-83809880:+	chr1:83809029-83809372:+	chr1:83809027-83809336:+	SINE	AluSz	AluSz:1-310	312	TRUE	chr1:83809011-83809019:+	AAAACTACT	chr1:83809863-83809871:+	AAWACTACT	9	Yes	TT/AAAA	Yes
chr1:86697974-86698726:-	L1PB1	chr1:86697974-86698726:-	chr1:86697974-86698726:-	chr1:86697974-86698726:-	chr1:86698727-86698915:-	chr1:86698727-86698763:+,chr1:86698764-86699041:+	DNA,SINE	MER45B,AluSx1	MER45B:764-800,AluSx1:1-287	1040,312	TRUE	chr1:86698877-86698885:-	TTTRTATTT	chr1:86697902-86697910:-	TTTGTATTT	9	Yes	TT/TTTR	No
chr1:93188837-93189660:-	L1MA2	chr1:93188837-93189660:-	chr1:93188837-93189660:-	chr1:93188837-93189660:-	chr1:93189661-93189959:-	chr1:93189664-93189960:-	SINE	AluJb	AluJb:1-299	312	TRUE	chr1:93189966-93189975:-	AAATAAAAAT	chr1:93188829-93188838:-	AAATAAAAAT	10	Yes	CT/AAAT	Yes
chr1:94332022-94332663:+	L1PREC2	chr1:94332022-94332238:+,chr1:94332534-94332663:+	chr1:94332022-94332238:+	chr1:94332534-94332663:+	chr1:94331720-94332021:+	chr1:94331720-94332010:+	SINE	AluSz6	AluSz6:18-306	312	TRUE	chr1:94331702-94331711:+	AAGAATTGAA	chr1:94332670-94332679:+	AAGAATTGAA	10	Yes	TC/AAGA	Yes
chr1:100055583-100057260:-	L1MA3	chr1:100055583-100055742:-,chr1:100056051-100056453:-,chr1:100056627-100057260:-	chr1:100056627-100057260:-	chr1:100055583-100055742:-	chr1:100057261-100057653:-	chr1:100057267-100057338:+,chr1:100057343-100057653:-	DNA,SINE	MER58A,AluSx1	MER58A:47-118,AluSx1:1-312	224,312	TRUE	chr1:100057659-100057669:-	TAAAAATAAAA	chr1:100055560-100055570:-	TAAAAATAAAA	11	Yes	WG/TAAA	Yes
chr1:107022611-107023130:+	L1PA7	chr1:107022611-107023130:+	chr1:107022611-107023130:+	chr1:107022611-107023130:+	chr1:107022506-107022610:+	chr1:107022527-107022610:+	SINE	AluSp	AluSp:1-84	313	TRUE	chr1:107022508-107022526:+	TAAAAATAGTAAAGTCTGA	chr1:107023131-107023149:+	TAAAAATAGTAAAGTCTGA	19	Yes	TT/TAAA	Yes
chr1:110246768-110247535:-	L1PB4	chr1:110246768-110247231:-,chr1:110247509-110247535:-	chr1:110247509-110247535:-	chr1:110246768-110247231:-	chr1:110247536-110247850:-	chr1:110247545-110247850:-	SINE	AluSx4	AluSx4:1-310	310	TRUE	chr1:110247851-110247866:-	AGAAAAGACTTMACAA	chr1:110246737-110246752:-	AGAAAAGACTTCACAA	16	Yes	TT/AGAA	Yes
chr1:113728121-113729552:+	L1MA2	chr1:113728121-113728626:+,chr1:113728942-113729552:+	chr1:113728121-113728626:+	chr1:113728942-113729552:+	chr1:113727732-113728120:+	chr1:113727685-113727988:+,chr1:113728032-113728089:+	SINE,SINE	AluJb,Alu	AluJb:1-298,Alu:225-282	312,311	TRUE	chr1:113727669-113727685:+	AAAGAATTTGGTTGGYR	chr1:113729565-113729581:+	AAAGAATTTGGTTGGCA	17	Yes	KT/AAAG	Yes
chr1:115633481-115639939:-	L1PA7	chr1:115633481-115639939:-	chr1:115633481-115639939:-	chr1:115633481-115639939:-	chr1:115639940-115640252:-	chr1:115639946-115640247:-	SINE	AluSx1	AluSx1:1-303	312	TRUE	chr1:115640250-115640261:-	AAATGCCATTTA	chr1:115633472-115633483:-	AAATGCCATTTA	12	Yes	TT/AAAT	Yes
chr1:145631268-145631380:+	L1PA7	chr1:145631268-145631380:+	chr1:145631268-145631380:+	chr1:145631268-145631380:+	chr1:145631206-145631267:+	chr1:145631205-145631267:+	SINE	AluSz6	AluSz6:223-285	312	TRUE	chr1:145631198-145631209:+	TAAATGTCACTG	chr1:145631416-145631427:+	TAAATGTAACTG	12	Yes	CC/TAAA	No
chr1:167823451-167823634:+	L1PB2	chr1:167823451-167823634:+	chr1:167823451-167823634:+	chr1:167823451-167823634:+	chr1:167823144-167823450:+	chr1:167823168-167823444:+	SINE	AluSq4	AluSq4:24-301	311	TRUE	chr1:167823152-167823166:+	AAAAAGCRGTGGATA	chr1:167823630-167823644:+	AAAAAGCAGTGGATA	15	Yes	TT/AAAA	Yes
chr1:172106454-172106590:+	L1PA13	chr1:172106454-172106590:+	chr1:172106454-172106590:+	chr1:172106454-172106590:+	chr1:172106216-172106453:+	chr1:172106159-172106412:+,chr1:172106413-172106449:+	SINE,Low_complexity	AluSz,A-rich	AluSz:21-274,A-rich:17-51	312,51	TRUE	chr1:172106142-172106155:+	TAAAGAAATAAATT	chr1:172106615-172106628:+	WAAAAAARTAAATT	14	Yes	GA/TAAA	No
chr1:174703123-174703963:-	L1PB4	chr1:174703123-174703963:-	chr1:174703123-174703963:-	chr1:174703123-174703963:-	chr1:174703964-174704280:-	chr1:174703988-174704272:-	SINE	AluSx3	AluSx3:1-309	311	TRUE	chr1:174704333-174704341:-	TTAAATTTA	chr1:174703134-174703142:-	TTAAATTTA	9	Yes	KT/TTAA	No
chr1:181920441-181924621:+	L1PA7	chr1:181920441-181921343:+,chr1:181921353-181924621:+	chr1:181920441-181921343:+	chr1:181921353-181924621:+	chr1:181920106-181920440:+	chr1:181920117-181920414:+	SINE	AluYk2	AluYk2:2-297	311	TRUE	chr1:181920101-181920112:+	AAAGTGTCAATT	chr1:181924628-181924639:+	AAAGTRTCAATT	12	Yes	TA/AAAG	Yes
chr1:183436231-183436464:+	L1PA14	chr1:183436231-183436464:+	chr1:183436231-183436464:+	chr1:183436231-183436464:+	chr1:183436040-183436230:+	chr1:183436057-183436209:-	SINE	AluJr	AluJr:135-288	312	TRUE	chr1:183436071-183436093:+	TCTCACTCTGTTTCCCAGGCTGG	chr1:183436498-183436520:+	TCTYACTATGTTGCCCRGGCTGG	23	Yes	CA/TCTC	No
chr1:191442811-191448889:-	L1PA5	chr1:191442811-191448889:-	chr1:191442811-191448889:-	chr1:191442811-191448889:-	chr1:191448890-191449229:-	chr1:191448911-191449199:+,chr1:191449201-191449219:+	SINE,Simple_repeat	AluY,(TA)n	AluY:1-286,(TA)n:1-19	311,19	TRUE	chr1:191449214-191449227:-	AAAAAWAWATAWAT	chr1:191442795-191442808:-	AAAAATATATAWAT	14	Yes	GR/AAAA	No
chr1:198565482-198568369:-	L1PA13	chr1:198565482-198566214:-,chr1:198566505-198567700:-,chr1:198568055-198568369:-	chr1:198568055-198568369:-	chr1:198565482-198566214:-	chr1:198568370-198568734:-	chr1:198568390-198568699:+,chr1:198568703-198568732:-	SINE,LINE	AluSx1,L1P1	AluSx1:1-299,L1P1:3771-3800	312,6146	TRUE	chr1:198568735-198568749:-	AAAATTGCTGTGAAT	chr1:198565471-198565485:-	AAAAGTGCTGTGAAT	15	Yes	TT/AAAA	Yes
chr1:208389188-208389766:-	L1MA2	chr1:208389188-208389351:-,chr1:208389658-208389766:-	chr1:208389658-208389766:-	chr1:208389188-208389351:-	chr1:208389767-208390085:-	chr1:208389772-208390070:-	SINE	AluSq2	AluSq2:1-297	313	TRUE	chr1:208390073-208390082:-	AATTACTATR	chr1:208389162-208389171:-	AATTAYTATG	10	Yes	AG/AATT	No
chr1:218089074-218089717:+	L1PA17	chr1:218089074-218089717:+	chr1:218089074-218089717:+	chr1:218089074-218089717:+	chr1:218088741-218089073:+	chr1:218088751-218089066:+	SINE	AluJb	AluJb:1-303	312	TRUE	chr1:218088674-218088684:+	TTAAAGAAACT	chr1:218089720-218089730:+	TTAAAGAAACT	11	Yes	GG/TTAA	No
chr1:218554729-218555612:-	L1PA7	chr1:218554729-218555612:-	chr1:218554729-218555612:-	chr1:218554729-218555612:-	chr1:218555613-218555953:-	chr1:218555613-218555645:+,chr1:218555656-218555951:-	snRNA,SINE	U3,AluSz	U3:6-38,AluSz:1-299	217,312	TRUE	chr1:218555954-218555966:-	AAAARKTATGCTT	chr1:218554710-218554722:-	AAAAAGTATGCTT	13	Yes	AA/AAAA	No
chr1:224422980-224423443:-	L1M4	chr1:224422980-224423443:-	chr1:224422980-224423443:-	chr1:224422980-224423443:-	chr1:224423444-224423674:-	chr1:224423445-224423463:-,chr1:224423464-224423722:+	LINE,SINE	L2b,AluJr4	L2b:2452-2470,AluJr4:1-257	3419,312	TRUE	chr1:224423724-224423732:-	CAGTTWTAT	chr1:224423022-224423030:-	CAGTKTTAT	9	Yes	CT/CAGT	No
chr1:228660954-228662806:+	L1PA6	chr1:228660954-228662806:+	chr1:228660954-228662806:+	chr1:228660954-228662806:+	chr1:228660631-228660953:+	chr1:228660654-228660953:+	SINE	AluSp	AluSp:3-303	313	TRUE	chr1:228660634-228660650:+	AAACTATACCCCTAGTC	chr1:228662812-228662828:+	AAACTGTATCCCTAGTC	17	Yes	TA/AAAC	Yes
chr1:229769959-229770320:-	L1PA17	chr1:229769959-229770320:-	chr1:229769959-229770320:-	chr1:229769959-229770320:-	chr1:229770321-229770824:-	chr1:229770330-229770627:-,chr1:229770638-229770795:-	SINE,SINE	AluJb,FRAM	AluJb:2-298,FRAM:3-153	312,176	TRUE	chr1:229770813-229770823:-	TTTTTAAATAA	chr1:229769950-229769960:-	TTTTTAAATAA	11	Yes	AC/TTTT	No
chr1:234122455-234123350:-	L1PA8	chr1:234122455-234123350:-	chr1:234122455-234123350:-	chr1:234122455-234123350:-	chr1:234123351-234123717:-	chr1:234123407-234123716:-	SINE	AluJb	AluJb:2-303	312	TRUE	chr1:234123779-234123789:-	ATTTTTTAAAA	chr1:234122457-234122467:-	AWTTTTWAAAA	11	Yes	TG/ATTT	No
chr1:236390059-236390618:+	L1PB1	chr1:236390059-236390273:+,chr1:236390567-236390618:+	chr1:236390059-236390273:+	chr1:236390567-236390618:+	chr1:236389860-236390058:+	chr1:236389726-236390027:+	SINE	AluJr	AluJr:6-293	312	TRUE	chr1:236389853-236389861:+	AAAAAAATT	chr1:236390612-236390620:+	AAAAAAATT	9	Yes	AT/AAAA	Yes
chr1:243834054-243834748:+	L1PA15	chr1:243834054-243834469:+,chr1:243834560-243834748:+	chr1:243834054-243834469:+	chr1:243834560-243834748:+	chr1:243833884-243834053:+	chr1:243833780-243833922:+	SINE	AluJr4	AluJr4:3-141	312	TRUE	chr1:243833906-243833914:+	TTTAAAAAA	chr1:243834736-243834744:+	TTTAAAAAA	9	Yes	AA/TTTA	No
chr2:6824278-6824615:+	L1P3	chr2:6824278-6824615:+	chr2:6824278-6824615:+	chr2:6824278-6824615:+	chr2:6823789-6824277:+	chr2:6823902-6824202:-	SINE	AluSx1	AluSx1:1-304	312	TRUE	chr2:6823716-6823725:+	CTGTCCCTCA	chr2:6824622-6824631:+	CTKTCCYTSA	10	Yes	AC/CTGT	No
chr2:9270434-9274280:-	L1MA2	chr2:9270434-9270783:-,chr2:9271763-9273425:-,chr2:9274121-9274280:-	chr2:9274121-9274280:-	chr2:9270434-9270783:-	chr2:9274281-9274621:-	chr2:9274320-9274622:-	SINE	AluSz	AluSz:1-303	312	TRUE	chr2:9274596-9274605:-	CRTGCCTRTA	chr2:9270492-9270501:-	CATGCCTGTA	10	Yes	CT/CRTG	No
chr2:15337291-15337461:+	L1PB1	chr2:15337291-15337461:+	chr2:15337291-15337461:+	chr2:15337291-15337461:+	chr2:15336971-15337290:+	chr2:15336998-15337290:+	SINE	AluJr	AluJr:7-258	312	TRUE	chr2:15336979-15336990:+	AAAAATGCAGGC	chr2:15337492-15337503:+	AAAAATGCAGGC	12	Yes	TA/AAAA	Yes
chr2:15760119-15760232:+	L1MA3	chr2:15760119-15760232:+	chr2:15760119-15760232:+	chr2:15760119-15760232:+	chr2:15759890-15760118:+	chr2:15759779-15760053:-,chr2:15760054-15760118:+	SINE,DNA	AluSz6,MER97a	AluSz6:7-299,MER97a:662-787	312,890	TRUE	chr2:15759926-15759934:+	ARAYTTTTT	chr2:15760219-15760227:+	AAATTTTTT	9	Yes	CT/ARAY	Yes
chr2:21892744-21893820:-	L1PA13	chr2:21892744-21893820:-	chr2:21892744-21893820:-	chr2:21892744-21893820:-	chr2:21893821-21893878:-	chr2:21893821-21893899:+	SINE	AluJb	AluJb:29-106	312	TRUE	chr2:21893878-21893890:-	AARTAYATAGCAG	chr2:21892697-21892709:-	AAGTACAYAGCAG	13	Yes	TC/AART	Yes
chr2:30956355-30956503:-	L1MA2	chr2:30956355-30956503:-	chr2:30956355-30956503:-	chr2:30956355-30956503:-	chr2:30956504-30956808:-	chr2:30956507-30956803:-	SINE	AluSx	AluSx:4-302	312	TRUE	chr2:30956809-30956823:-	AAGAAAAGARAAATG	chr2:30956293-30956307:-	AAGAAAAGAGAAATG	15	Yes	AT/AAGA	Yes
chr2:32221109-32221155:-	L1MC3	chr2:32221109-32221155:-	chr2:32221109-32221155:-	chr2:32221109-32221155:-	chr2:32221156-32221458:-	chr2:32221156-32221457:-	SINE	AluSg	AluSg:1-302	310	TRUE	chr2:32221442-32221457:-	GGCCAGGYGCRGTGGC	chr2:32221092-32221107:-	GGCCRGGCACAGTGGC	16	Yes	TC/GGCC	No
chr2:36088312-36095978:+	L1PA8	chr2:36088312-36092058:+,chr2:36093453-36095978:+	chr2:36088312-36092058:+	chr2:36093453-36095978:+	chr2:36087963-36088311:+	chr2:36087980-36088280:-	SINE	AluSz6	AluSz6:7-307	312	TRUE	chr2:36087928-36087936:+	AATCWAATC	chr2:36096005-36096013:+	AATCTAATC	9	Yes	TC/AATC	No
chr2:39749599-39750461:-	L1PA11	chr2:39749599-39750461:-	chr2:39749599-39750461:-	chr2:39749599-39750461:-	chr2:39750462-39750729:-	chr2:39750462-39750723:+	SINE	AluSx	AluSx:38-301	312	TRUE	chr2:39750736-39750746:-	AAAAYKYAGTA	chr2:39749586-39749596:-	AAAACTTAGTA	11	Yes	TT/AAAA	Yes
chr2:46433278-46433359:-	HAL1	chr2:46433278-46433359:-	chr2:46433278-46433359:-	chr2:46433278-46433359:-	chr2:46433360-46433405:-	chr2:46433364-46433405:-	SINE	Alu	Alu:9-50	133	TRUE	chr2:46433330-46433353:-	AAATGCARGKTCTCAGAATTTTAC	chr2:46433330-46433353:-	AAATGCARGKTCTCAGAATTTTAC	24	Yes	AG/AAAT	No
chr2:47335633-47335826:-	L1PA11	chr2:47335633-47335826:-	chr2:47335633-47335826:-	chr2:47335633-47335826:-	chr2:47335827-47336144:-	chr2:47335830-47336141:-	SINE	AluSz	AluSz:1-312	312	TRUE	chr2:47336144-47336154:-	AAGAAAATTTG	chr2:47335624-47335634:-	AAGAAAATTTG	11	Yes	AT/AAGA	Yes
chr2:53121718-53128119:-	L1PB1	chr2:53121718-53128119:-	chr2:53121718-53128119:-	chr2:53121718-53128119:-	chr2:53128120-53128267:-	chr2:53128154-53128272:-	SINE	AluSx3	AluSx3:186-304	311	TRUE	chr2:53128268-53128285:-	TAAAACAAGTAGRGCAGG	chr2:53121690-53121707:-	YAAAATAAGTAAAGCAGG	18	Yes	TT/TAAA	Yes
chr2:54156269-54156630:-	L1PA10	chr2:54156269-54156630:-	chr2:54156269-54156630:-	chr2:54156269-54156630:-	chr2:54156631-54156989:-	chr2:54156672-54156968:-	SINE	AluSx1	AluSx1:1-294	312	TRUE	chr2:54156971-54156982:-	ATATTTCATGCT	chr2:54156250-54156261:-	ATATTTCATGCT	12	Yes	AA/ATAT	No
chr2:55824451-55838601:+	L1PA15	chr2:55824451-55827349:+,chr2:55828060-55831529:+,chr2:55837975-55838601:+	chr2:55824451-55827349:+	chr2:55837975-55838601:+	chr2:55823852-55824450:+	chr2:55823900-55824202:+,chr2:55824203-55824271:+,chr2:55824272-55824446:-	SINE,LINE,SINE	AluJb,L1P4b,AluYc	AluJb:1-303,L1P4b:15-85,AluYc:118-292	312,7334,299	TRUE	chr2:55823864-55823872:+	TAYAYTGTG	chr2:55838636-55838644:+	TATATTGTG	9	Yes	AA/TAYA	No
chr2:57476944-57477073:-	L1PA8	chr2:57476944-57477073:-	chr2:57476944-57477073:-	chr2:57476944-57477073:-	chr2:57477074-57477454:-	chr2:57477074-57477129:-,chr2:57477130-57477454:-	LTR,SINE	MLT1F-int,AluSx4	MLT1F-int:368-420,AluSx4:1-310	1489,310	TRUE	chr2:57477454-57477470:-	AAAGATACCTTCTTCTG	chr2:57476917-57476933:-	AAAGATACCTTCTTCTG	17	Yes	TY/AAAG	Yes
chr2:62767854-62771176:+	L1PREC2	chr2:62767854-62771176:+	chr2:62767854-62771176:+	chr2:62767854-62771176:+	chr2:62767403-62767853:+	chr2:62767416-62767547:+,chr2:62767553-62767853:+	SINE,SINE	AluJb,AluSx3	AluJb:1-133,AluSx3:1-301	312,311	TRUE	chr2:62767335-62767343:+	AAAATAAAA	chr2:62771158-62771166:+	AAAATAWAA	9	Yes	CA/AAAA	No
chr2:70546302-70546472:-	L1PA16	chr2:70546302-70546472:-	chr2:70546302-70546472:-	chr2:70546302-70546472:-	chr2:70546473-70546890:-	chr2:70546496-70546854:-	SINE	AluJb	AluJb:1-292	312	TRUE	chr2:70546856-70546865:-	AAAGGTTTTC	chr2:70546283-70546292:-	AARGGTTTTC	10	Yes	TA/AAAG	Yes
chr2:79227761-79236143:-	L1PA16	chr2:79227761-79229241:-,chr2:79231536-79236143:-	chr2:79231536-79236143:-	chr2:79227761-79229241:-	chr2:79236144-79236446:-	chr2:79236151-79236427:-	SINE	AluJr4	AluJr4:6-282	312	TRUE	chr2:79236432-79236446:-	AAAATGATTATGAYT	chr2:79227740-79227754:-	AAAAAGATTAYGACT	15	Yes	GC/AAAA	No
chr2:83032882-83033945:-	L1PB1	chr2:83032882-83033235:-,chr2:83033388-83033945:-	chr2:83033388-83033945:-	chr2:83032882-83033235:-	chr2:83033946-83034250:-	chr2:83033956-83034245:-	SINE	AluSz6	AluSz6:3-296	312	TRUE	chr2:83034248-83034256:-	GAAGCTATC	chr2:83032846-83032854:-	RAMRSTATC	9	Yes	AT/GAAG	No
chr2:86390910-86392414:-	L1PA7	chr2:86390910-86392414:-	chr2:86390910-86392414:-	chr2:86390910-86392414:-	chr2:86392415-86392495:-	chr2:86392416-86392495:-	SINE	AluSp	AluSp:1-80	313	TRUE	chr2:86392453-86392468:-	ATCCCAGCACTTTRAG	chr2:86390930-86390945:-	ATCCCAGAACTTWAAG	16	Yes	TA/ATCC	No
chr2:86560274-86560719:+	L1PA7	chr2:86560274-86560719:+	chr2:86560274-86560719:+	chr2:86560274-86560719:+	chr2:86559972-86560273:+	chr2:86559985-86560273:+	SINE	AluSc8	AluSc8:1-293	311	TRUE	chr2:86559972-86559985:+	AAAAAGAAAAGAGG	chr2:86560716-86560729:+	AAAAAGAAAAGAGG	14	Yes	AT/AAAA	Yes
chr2:91782775-91784994:+	L1PA4	chr2:91782775-91784994:+	chr2:91782775-91784994:+	chr2:91782775-91784994:+	chr2:91782674-91782774:+	chr2:91782675-91782774:+	SINE	AluJb	AluJb:118-222	312	TRUE	chr2:91782648-91782657:+	AAAAAAAAAG	chr2:91785040-91785049:+	AAAAAAAWAG	10	Yes	AA/AAAA	No
chr2:98116367-98117599:-	L1P4e	chr2:98116367-98116499:-,chr2:98116767-98117599:-	chr2:98116767-98117599:-	chr2:98116367-98116499:-	chr2:98117600-98118071:-	chr2:98117749-98118036:-	SINE	AluSx	AluSx:1-303	312	TRUE	chr2:98118040-98118054:-	AAAAAGTAATTTAAG	chr2:98116334-98116348:-	AAAAAGTAATTTAAR	15	Yes	TT/AAAA	Yes
chr2:104752977-104753377:+	L1MA4	chr2:104752977-104753377:+	chr2:104752977-104753377:+	chr2:104752977-104753377:+	chr2:104752912-104752976:+	chr2:104752883-104752976:+	SINE	AluSx3	AluSx3:213-304	311	TRUE	chr2:104752954-104752963:+	AAAAATTAAA	chr2:104753373-104753382:+	AAAAATTAAA	10	Yes	AA/AAAA	No
chr2:111577888-111577932:-	L1MA6	chr2:111577888-111577932:-	chr2:111577888-111577932:-	chr2:111577888-111577932:-	chr2:111577933-111578264:-	chr2:111577959-111578262:+	SINE	AluSx1	AluSx1:1-303	312	TRUE	chr2:111578266-111578282:-	TYAGYATGCGTTACAWT	chr2:111577942-111577958:-	TTAGTAKGTGTTACATT	17	Yes	AT/TYAG	No
chr2:114905479-114905646:-	L1PA13	chr2:114905479-114905646:-	chr2:114905479-114905646:-	chr2:114905479-114905646:-	chr2:114905647-114905857:-	chr2:114905651-114905713:+,chr2:114905714-114905847:-	LINE,SINE	L1PA8A,AluJr	L1PA8A:5609-5671,AluJr:1-134	6131,312	TRUE	chr2:114905884-114905892:-	ATGTAAATA	chr2:114905450-114905458:-	ATGTAAATA	9	Yes	GG/ATGT	No
chr2:115988974-115998653:-	L1MA3	chr2:115988974-115989856:-,chr2:115990138-115991829:-,chr2:115991827-115992559:-,chr2:115996260-115996668:-,chr2:115997040-115998653:-	chr2:115997040-115998653:-	chr2:115988974-115989856:-	chr2:115998654-115998882:-	chr2:115998654-115998881:+	SINE	AluJb	AluJb:81-312	312	TRUE	chr2:115998846-115998854:-	YWTTTGAGA	chr2:115988924-115988932:-	TTTTTGAGA	9	Yes	TT/YWTT	No
chr2:119281136-119281390:-	L1PREC2	chr2:119281136-119281390:-	chr2:119281136-119281390:-	chr2:119281136-119281390:-	chr2:119281391-119281564:-	chr2:119281404-119281538:+	SINE	AluJb	AluJb:179-312	312	TRUE	chr2:119281553-119281576:-	AAAAGAGAAACTGTTTTTTYTCTC	chr2:119281103-119281126:-	AAAAGRGAAACTCTTRTTTTTCTC	24	Yes	TA/AAAA	Yes
chr2:121276070-121276359:-	L1PA7	chr2:121276070-121276359:-	chr2:121276070-121276359:-	chr2:121276070-121276359:-	chr2:121276360-121276662:-	chr2:121276379-121276665:+	SINE	AluJb	AluJb:29-312	312	TRUE	chr2:121276705-121276714:-	GACTTTTCCT	chr2:121276027-121276036:-	GACTTKTCCT	10	Yes	CY/GACT	No
chr2:129787399-129789406:-	L1PA13	chr2:129787399-129789406:-	chr2:129787399-129789406:-	chr2:129787399-129789406:-	chr2:129789407-129789785:-	chr2:129789423-129789458:+,chr2:129789459-129789737:-,chr2:129789738-129789784:-	Simple_repeat,SINE,LINE	(TTTTGTT)n,AluSc5,L1P	(TTTTGTT)n:1-37,AluSc5:1-279,L1P:5280-5330	37,309,6165	TRUE	chr2:129789786-129789798:-	AAAAATCATRACT	chr2:129787377-129787389:-	AAAAAWCATGACT	13	Yes	TT/AAAA	Yes
chr2:134812731-134813132:+	L1PA7	chr2:134812731-134813132:+	chr2:134812731-134813132:+	chr2:134812731-134813132:+	chr2:134812420-134812730:+	chr2:134812435-134812730:+	SINE	AluSx1	AluSx1:1-297	312	TRUE	chr2:134812462-134812473:+	ATCCCAGCACTT	chr2:134813106-134813117:+	ATCCCAGAACTT	12	Yes	TA/ATCC	No
chr2:135719501-135719677:+	L1MC5	chr2:135719501-135719677:+	chr2:135719501-135719677:+	chr2:135719501-135719677:+	chr2:135719329-135719500:+	chr2:135719324-135719496:+	SINE	AluSg4	AluSg4:127-297	310	TRUE	chr2:135719395-135719404:+	TTGAACCTGG	chr2:135719603-135719612:+	TTGAACCTGG	10	Yes	AC/TTGA	No
chr2:138673371-138673978:-	L1MA4A	chr2:138673371-138673643:-,chr2:138673776-138673978:-	chr2:138673776-138673978:-	chr2:138673371-138673643:-	chr2:138673979-138674586:-	chr2:138673989-138674144:-,chr2:138674145-138674450:-,chr2:138674451-138674584:-	SINE,SINE,SINE	AluJr,AluSz6,AluJr	AluJr:134-296,AluSz6:2-311,AluJr:1-133	312,312,312	TRUE	chr2:138674585-138674595:-	AGTGTTCAARR	chr2:138673359-138673369:-	AGTGTKCAAAA	11	Yes	AG/AGTG	No
chr2:142615417-142618041:+	L1PA10	chr2:142615417-142618041:+	chr2:142615417-142618041:+	chr2:142615417-142618041:+	chr2:142615092-142615416:+	chr2:142615087-142615390:-	SINE	AluJo	AluJo:1-312	312	TRUE	chr2:142615035-142615052:+	AAAGAAAGGCAAACAAAA	chr2:142618026-142618043:+	AAWGRAARRMAAAAAAAA	18	Yes	AG/AAAG	No
chr2:146605916-146607842:-	L1PA8	chr2:146605916-146607842:-	chr2:146605916-146607842:-	chr2:146605916-146607842:-	chr2:146607843-146608034:-	chr2:146607874-146607898:+,chr2:146607905-146608034:-	Simple_repeat,SINE	(AATT)n,AluJr	(AATT)n:1-25,AluJr:2-131	25,312	TRUE	chr2:146608035-146608045:-	RGAGTSATCTT	chr2:146605893-146605903:-	AKAGTGATCTY	11	Yes	AK/RGAG	No
chr2:149013924-149014033:-	L1PA8	chr2:149013924-149014033:-	chr2:149013924-149014033:-	chr2:149013924-149014033:-	chr2:149014034-149014334:-	chr2:149014037-149014324:-	SINE	AluSp	AluSp:2-288	313	TRUE	chr2:149014287-149014298:-	ATCCCAGCACTT	chr2:149013944-149013955:-	ATCCCAGAACTT	12	Yes	TA/ATCC	No
chr2:153344059-153344478:-	L1MC4	chr2:153344059-153344478:-	chr2:153344059-153344478:-	chr2:153344059-153344478:-	chr2:153344479-153344574:-	chr2:153344503-153344556:-	SINE	AluSc	AluSc:233-286	309	TRUE	chr2:153344501-153344509:-	AAAAAAAMA	chr2:153344057-153344065:-	AAAAAAAAA	9	Yes	TC/AAAA	Yes
chr2:156780621-156782956:+	L1PB1	chr2:156780621-156780654:+,chr2:156780965-156782956:+	chr2:156780621-156780654:+	chr2:156780965-156782956:+	chr2:156780269-156780620:+	chr2:156780281-156780584:-	SINE	AluSx	AluSx:2-305	312	TRUE	chr2:156780201-156780209:+	AGGTCCCTT	chr2:156782983-156782991:+	AGGTCCCTT	9	Yes	CA/AGGT	No
chr2:160259892-160260248:-	L1MA4	chr2:160259892-160260248:-	chr2:160259892-160260248:-	chr2:160259892-160260248:-	chr2:160260249-160260624:-	chr2:160260252-160260285:-,chr2:160260286-160260584:-	DNA,SINE	Charlie7,AluJr	Charlie7:1964-1996,AluJr:1-300	2615,312	TRUE	chr2:160260586-160260596:-	ATTTTAAATGY	chr2:160259817-160259827:-	ATTTTAWATGT	11	Yes	AT/ATTT	No
chr2:161475105-161477061:+	L1PA10	chr2:161475105-161477061:+	chr2:161475105-161477061:+	chr2:161475105-161477061:+	chr2:161474897-161475104:+	chr2:161474852-161475104:+	SINE	AluJr	AluJr:1-302	312	TRUE	chr2:161474929-161474937:+	AAAAAWATT	chr2:161477055-161477063:+	RAAAAAATT	9	Yes	TA/AAAA	Yes
chr2:173559612-173566058:+	L1PA7	chr2:173559612-173566058:+	chr2:173559612-173566058:+	chr2:173559612-173566058:+	chr2:173559489-173559611:+	chr2:173559440-173559603:+	SINE	AluSp	AluSp:130-293	313	TRUE	chr2:173559421-173559437:+	TAAAGTAGTATTTTCCT	chr2:173566064-173566080:+	TAAAGTAATATTTTCCT	17	Yes	TT/TAAA	Yes
chr2:173693729-173694017:-	L1PA10	chr2:173693729-173694017:-	chr2:173693729-173694017:-	chr2:173693729-173694017:-	chr2:173694018-173694147:-	chr2:173694019-173694128:-	SINE	AluJr	AluJr:177-286	312	TRUE	chr2:173694139-173694148:-	AATAAACATT	chr2:173693683-173693692:-	AATAAACATT	10	Yes	TC/AATA	Yes
chr2:176182350-176182515:+	L1PA13	chr2:176182350-176182515:+	chr2:176182350-176182515:+	chr2:176182350-176182515:+	chr2:176182266-176182349:+	chr2:176182038-176182344:+	SINE	AluSx	AluSx:2-307	312	TRUE	chr2:176182331-176182340:+	AWAATAATAA	chr2:176182539-176182548:+	AAAATAATAA	10	Yes	TA/AWAA	Yes
chr2:189023274-189024110:+	L1PB1	chr2:189023274-189023696:+,chr2:189023754-189024110:+	chr2:189023274-189023696:+	chr2:189023754-189024110:+	chr2:189023004-189023273:+	chr2:189023024-189023273:+	SINE	AluSz	AluSz:40-289	312	TRUE	chr2:189023010-189023021:+	MAAATAAATGCA	chr2:189024137-189024148:+	AAAATAAATGCA	12	Yes	TA/MAAA	Yes
chr2:195544210-195544384:+	L1PA15	chr2:195544210-195544384:+	chr2:195544210-195544384:+	chr2:195544210-195544384:+	chr2:195543801-195544209:+	chr2:195543815-195543917:+,chr2:195543918-195544209:+	LINE,SINE	L1PA15,AluSq2	L1PA15:5937-6039,AluSq2:1-293	6165,313	TRUE	chr2:195543801-195543815:+	AAGAAACTATTATTA	chr2:195544381-195544395:+	AAGAAACTATTATTA	15	Yes	GT/AAGA	Yes
chr2:196360127-196360706:+	L1PREC2	chr2:196360127-196360706:+	chr2:196360127-196360706:+	chr2:196360127-196360706:+	chr2:196359813-196360126:+	chr2:196359821-196360114:+	SINE	AluJr	AluJr:1-292	312	TRUE	chr2:196359805-196359818:+	AGAAGCATGTGGGA	chr2:196360702-196360715:+	AGAAGCAGGTGGGA	14	Yes	TT/AGAA	Yes
chr2:199528880-199532467:+	L1PB1	chr2:199528880-199529932:+,chr2:199530245-199530544:+,chr2:199530543-199532467:+	chr2:199528880-199529932:+	chr2:199530543-199532467:+	chr2:199528706-199528879:+	chr2:199528710-199528879:-	SINE	AluSx3	AluSx3:136-305	311	TRUE	chr2:199528714-199528726:+	ATTTATTTATGTA	chr2:199532410-199532422:+	ATTTATTCATGTA	13	Yes	TT/ATTT	No
chr2:202886987-202887024:-	L1M5	chr2:202886987-202887024:-	chr2:202886987-202887024:-	chr2:202886987-202887024:-	chr2:202887025-202887342:-	chr2:202887025-202887321:-	SINE	AluSx	AluSx:1-301	312	TRUE	chr2:202887320-202887333:-	AAAACAACTGTGGK	chr2:202887018-202887031:-	AAAAMAACTRTGGT	14	Yes	TT/AAAA	Yes
chr2:207544552-207545191:-	L1PA11	chr2:207544552-207545191:-	chr2:207544552-207545191:-	chr2:207544552-207545191:-	chr2:207545192-207545509:-	chr2:207545201-207545506:-	SINE	AluSz	AluSz:1-309	312	TRUE	chr2:207545514-207545527:-	AAGAAMCTTTCTCT	chr2:207544540-207544553:-	AAGAACCTTTCTCT	14	Yes	AT/AAGA	Yes
chr2:209889492-209889875:-	L1PA7	chr2:209889492-209889875:-	chr2:209889492-209889875:-	chr2:209889492-209889875:-	chr2:209889876-209889999:-	chr2:209889876-209889996:-	SINE	AluSx	AluSx:2-135	312	TRUE	chr2:209890050-209890064:-	AATAATAATAATAAA	chr2:209889493-209889507:-	AWWAAWAAAAATAAA	15	Yes	RT/AATA	Yes
chr2:216224034-216224106:-	L1P4	chr2:216224034-216224106:-	chr2:216224034-216224106:-	chr2:216224034-216224106:-	chr2:216224107-216224399:-	chr2:216224108-216224402:+	SINE	AluJb	AluJb:22-307	312	TRUE	chr2:216224400-216224413:-	SCTTACTCTCYYTT	chr2:216224007-216224020:-	CCTTACTCTCCTTT	14	Yes	TG/SCTT	No
chr2:220088381-220088572:-	L1PA5	chr2:220088381-220088572:-	chr2:220088381-220088572:-	chr2:220088381-220088572:-	chr2:220088573-220088838:-	chr2:220088573-220088829:-	SINE	AluYk2	AluYk2:18-265	311	TRUE	chr2:220088832-220088843:-	AAACCATCCAGA	chr2:220088338-220088349:-	AAACCTTCCAGA	12	Yes	AA/AAAC	No
chr2:223578635-223578785:+	L1PB4	chr2:223578635-223578785:+	chr2:223578635-223578785:+	chr2:223578635-223578785:+	chr2:223578296-223578634:+	chr2:223578330-223578632:+	SINE	AluJr	AluJr:3-299	312	TRUE	chr2:223578296-223578313:+	TAAATTAATGTCTCTTCA	chr2:223578802-223578819:+	KAAAGTAWTGTCTCTTCA	18	Yes	TT/TAAA	Yes
chr2:226242130-226242334:-	L1PA13	chr2:226242130-226242334:-	chr2:226242130-226242334:-	chr2:226242130-226242334:-	chr2:226242335-226242669:-	chr2:226242350-226242660:-	SINE	AluSx1	AluSx1:1-312	312	TRUE	chr2:226242670-226242679:-	GTTAARAAAA	chr2:226242134-226242143:-	GTTAAAAAAA	10	Yes	TT/GTTA	No
chr2:235468365-235468572:+	L1MA2	chr2:235468365-235468572:+	chr2:235468365-235468572:+	chr2:235468365-235468572:+	chr2:235468057-235468364:+	chr2:235468068-235468358:+	SINE	AluSc5	AluSc5:1-301	309	TRUE	chr2:235468050-235468062:+	ATTAAAAATATAT	chr2:235468573-235468585:+	ATTAAAARTATAT	13	Yes	CC/ATTA	No
chr3:1756395-1763269:+	L1PA16	chr3:1756395-1763269:+	chr3:1756395-1763269:+	chr3:1756395-1763269:+	chr3:1755986-1756394:+	chr3:1756001-1756302:+,chr3:1756325-1756376:-	SINE,LINE	AluSx,L1PA15-16	AluSx:1-302,L1PA15-16:283-332	312,6853	TRUE	chr3:1755986-1755995:+	TARGAATTCA	chr3:1763270-1763279:+	TAAGAATTCA	10	Yes	AT/TARG	No
chr3:2042588-2043405:-	L1PA17	chr3:2042588-2043405:-	chr3:2042588-2043405:-	chr3:2042588-2043405:-	chr3:2043406-2043649:-	chr3:2043431-2043637:+	SINE	AluJb	AluJb:85-286	312	TRUE	chr3:2043696-2043708:-	AAAAKTTAAAAAA	chr3:2042588-2042600:-	AAAATTTAAAAAA	13	Yes	TA/AAAA	Yes
chr3:2163101-2164179:+	L1PB2	chr3:2163101-2163955:+,chr3:2163956-2164179:+	chr3:2163101-2163955:+	chr3:2163956-2164179:+	chr3:2162812-2163100:+	chr3:2162815-2163099:+	SINE	AluJr	AluJr:1-285	312	TRUE	chr3:2162789-2162798:+	AAATAAAAGA	chr3:2164170-2164179:+	AAATAAWAGA	10	Yes	TC/AAAT	Yes
chr3:4056672-4057096:+	L1ME4a	chr3:4056672-4056738:+,chr3:4057046-4057096:+	chr3:4056672-4056738:+	chr3:4057046-4057096:+	chr3:4056391-4056671:+	chr3:4056392-4056671:+	SINE	AluJr	AluJr:1-298	312	TRUE	chr3:4056362-4056375:+	TTAAATAATAAAAT	chr3:4057103-4057116:+	TTAAARAATAAAAT	14	Yes	AA/TTAA	No
chr3:4667928-4668461:-	L1MA1	chr3:4667928-4668461:-	chr3:4667928-4668461:-	chr3:4667928-4668461:-	chr3:4668462-4668764:-	chr3:4668469-4668765:-	SINE	AluSx4	AluSx4:1-297	310	TRUE	chr3:4668765-4668779:-	TAAAAAGTGAATGAG	chr3:4667892-4667906:-	TAAAAAGTGAATGAG	15	Yes	GC/TAAA	No
chr3:18653734-18654409:-	L1MA6	chr3:18653734-18654409:-	chr3:18653734-18654409:-	chr3:18653734-18654409:-	chr3:18654410-18654909:-	chr3:18654415-18654608:+,chr3:18654619-18654899:-	LINE,SINE	L1M2,AluSp	L1M2:3658-3858,AluSp:1-282	6143,313	TRUE	chr3:18654903-18654915:-	TTAAAAGTAYTTT	chr3:18653709-18653721:-	TTAAAACTATTTT	13	Yes	CA/TTAA	No
chr3:23154733-23156570:+	L1MA5A	chr3:23154733-23156570:+	chr3:23154733-23156570:+	chr3:23154733-23156570:+	chr3:23154424-23154732:+	chr3:23154428-23154731:+	SINE	AluJb	AluJb:1-305	312	TRUE	chr3:23154407-23154415:+	YTGCTACTT	chr3:23156636-23156644:+	CTGCTACTT	9	Yes	TA/YTGC	No
chr3:23259500-23259585:+	L1PA8	chr3:23259500-23259585:+	chr3:23259500-23259585:+	chr3:23259500-23259585:+	chr3:23259425-23259499:+	chr3:23259456-23259499:+	SINE	AluSx	AluSx:143-186	312	TRUE	chr3:23259428-23259436:+	TTTAAAAAA	chr3:23259571-23259579:+	TTWAAAAAA	9	Yes	TT/TTTA	No
chr3:23543164-23546160:+	L1PB3	chr3:23543164-23544662:+,chr3:23545626-23546160:+	chr3:23543164-23544662:+	chr3:23545626-23546160:+	chr3:23543035-23543163:+	chr3:23543036-23543158:+	SINE	AluJr	AluJr:6-127	312	TRUE	chr3:23543023-23543034:+	AGAAGTTGATCT	chr3:23546190-23546201:+	AGAACTTGATCT	12	Yes	TT/AGAA	Yes
chr3:31799750-31799813:-	L1MB1	chr3:31799750-31799813:-	chr3:31799750-31799813:-	chr3:31799750-31799813:-	chr3:31799814-31799885:-	chr3:31799814-31800007:-	SINE	AluSx4	AluSx4:1-196	310	TRUE	chr3:31799810-31799825:-	GCAGAAGAATTGGAAA	chr3:31799810-31799825:-	GCAGAAGAATTGGAAA	16	Yes	AG/GCAG	No
chr3:39034201-39037636:+	L1MA3	chr3:39034201-39035541:+,chr3:39036449-39037636:+	chr3:39034201-39035541:+	chr3:39036449-39037636:+	chr3:39033881-39034200:+	chr3:39033887-39034188:+	SINE	AluSg	AluSg:5-307	310	TRUE	chr3:39033870-39033880:+	AATTAAAARTA	chr3:39037628-39037638:+	AWTTAAAAATA	11	Yes	AT/AATT	No
chr3:41438862-41438966:+	L1M5	chr3:41438862-41438966:+	chr3:41438862-41438966:+	chr3:41438862-41438966:+	chr3:41438608-41438861:+	chr3:41438592-41438849:+	SINE	AluJr	AluJr:57-301	312	TRUE	chr3:41438579-41438592:+	AAATAGGATCTTCA	chr3:41439004-41439017:+	AAATAGGATCTTCA	14	Yes	AG/AAAT	No
chr3:79259633-79259777:+	L1M1	chr3:79259633-79259777:+	chr3:79259633-79259777:+	chr3:79259633-79259777:+	chr3:79259079-79259632:+	chr3:79259087-79259145:-,chr3:79259146-79259439:-,chr3:79259440-79259633:-	LINE,SINE,LINE	L1MA1,AluSz6,L1MA1	L1MA1:6151-6196,AluSz6:1-299,L1MA1:5959-6150	6302,312,6302	TRUE	chr3:79259102-79259110:+	ATTTAAATC	chr3:79259756-79259764:+	ATTTAAATY	9	Yes	TC/ATTT	No
chr3:81829547-81829683:+	L1MA10	chr3:81829547-81829683:+	chr3:81829547-81829683:+	chr3:81829547-81829683:+	chr3:81829266-81829546:+	chr3:81829248-81829540:+	SINE	AluSz6	AluSz6:2-296	312	TRUE	chr3:81829221-81829233:+	AAAAAAGAATACC	chr3:81829720-81829732:+	MAAAAAGAATACC	13	Yes	CT/AAAA	Yes
chr3:82252531-82252599:-	L1MA3	chr3:82252531-82252599:-	chr3:82252531-82252599:-	chr3:82252531-82252599:-	chr3:82252600-82252864:-	chr3:82252606-82252859:-	SINE	AluSz	AluSz:34-298	312	TRUE	chr3:82252867-82252880:-	AAMATTRAAACAAA	chr3:82252507-82252520:-	AAAAATAAAACAAA	14	Yes	TG/AAMA	Yes
chr3:85715509-85717756:-	L1PA7	chr3:85715509-85717756:-	chr3:85715509-85717756:-	chr3:85715509-85717756:-	chr3:85717757-85718070:-	chr3:85717764-85718069:-	SINE	AluSq2	AluSq2:1-304	313	TRUE	chr3:85718070-85718084:-	AAAAAACTAACTTCT	chr3:85715484-85715498:-	AAAAAACTAACTTCT	15	Yes	TT/AAAA	Yes
chr3:99603127-99606348:-	L1PA15	chr3:99603127-99603805:-,chr3:99606297-99606348:-	chr3:99606297-99606348:-	chr3:99603127-99603805:-	chr3:99606349-99606523:-	chr3:99606349-99606495:+	SINE	AluYh7	AluYh7:137-290	311	TRUE	chr3:99606515-99606525:-	TAAAAAAAAAR	chr3:99603129-99603139:-	TAARAAWAAAA	11	Yes	TC/TAAA	Yes
chr3:109197161-109197734:-	L1PA7	chr3:109197161-109197734:-	chr3:109197161-109197734:-	chr3:109197161-109197734:-	chr3:109197735-109197940:-	chr3:109197778-109197901:+	SINE	AluJr	AluJr:1-124	312	TRUE	chr3:109197945-109197952:-	CATGGCAC	chr3:109197216-109197223:-	CATGGCAC	8	Yes	AT/CATG	No
chr3:115107456-115108156:+	L1PA8	chr3:115107456-115108156:+	chr3:115107456-115108156:+	chr3:115107456-115108156:+	chr3:115107143-115107455:+	chr3:115107145-115107433:+	SINE	AluJr	AluJr:1-298	312	TRUE	chr3:115107118-115107126:+	AGAATTTCA	chr3:115108177-115108185:+	AGAATTTCA	9	Yes	AA/AGAA	No
chr3:115125366-115125839:+	L1MA8	chr3:115125366-115125839:+	chr3:115125366-115125839:+	chr3:115125366-115125839:+	chr3:115124927-115125365:+	chr3:115124963-115125024:+,chr3:115125061-115125365:+	LINE,SINE	L1PREC2,AluJr	L1PREC2:6080-6143,AluJr:1-305	6160,312	TRUE	chr3:115124852-115124861:+	AATTAAAAAK	chr3:115125831-115125840:+	AATTAAAAAT	10	Yes	AA/AATT	No
chr3:120202139-120202439:-	L1PA8	chr3:120202139-120202439:-	chr3:120202139-120202439:-	chr3:120202139-120202439:-	chr3:120202440-120202750:-	chr3:120202467-120202750:-	SINE	AluJr	AluJr:1-287	312	TRUE	chr3:120202751-120202762:-	AAAGTTGATCCT	chr3:120202122-120202133:-	AAAGTTGATCCT	12	Yes	TT/AAAG	Yes
chr3:123471713-123472296:-	L1PA16	chr3:123471713-123472296:-	chr3:123471713-123472296:-	chr3:123471713-123472296:-	chr3:123472297-123472588:-	chr3:123472314-123472599:-	SINE	AluSx3	AluSx3:1-293	311	TRUE	chr3:123472525-123472534:-	TGAGGTCAGR	chr3:123471693-123471702:-	TGAGGTCAGA	10	Yes	YT/TGAG	No
chr3:137804837-137805624:+	L1PA8	chr3:137804837-137805624:+	chr3:137804837-137805624:+	chr3:137804837-137805624:+	chr3:137804665-137804836:+	chr3:137804659-137804726:+,chr3:137804727-137804836:-	LINE,SINE	L1PB2,AluSx	L1PB2:5779-5848,AluSx:1-110	6151,312	TRUE	chr3:137804646-137804664:+	AATATCAGTTACATKACAT	chr3:137805629-137805647:+	AAWATTAGTTACAYGACAT	19	Yes	TC/AATA	Yes
chr3:138652639-138652896:+	L1MA2	chr3:138652639-138652896:+	chr3:138652639-138652896:+	chr3:138652639-138652896:+	chr3:138652310-138652638:+	chr3:138652321-138652618:-	SINE	AluSx1	AluSx1:5-304	312	TRUE	chr3:138652310-138652323:+	AAGAATGTGCATTT	chr3:138652900-138652913:+	AAGAATYTGCATTT	14	Yes	TC/AAGA	Yes
chr3:147984199-147984510:+	L1MA1	chr3:147984199-147984510:+	chr3:147984199-147984510:+	chr3:147984199-147984510:+	chr3:147983852-147984198:+	chr3:147983848-147983861:+,chr3:147983862-147984198:+	Low_complexity,SINE	A-rich,AluSq2	A-rich:1-14,AluSq2:1-313	14,313	TRUE	chr3:147983852-147983862:+	AAATAAAACAR	chr3:147984504-147984514:+	AAATAAARCMA	11	Yes	RA/AAAT	No
chr3:149921302-149921975:-	L1PA6	chr3:149921302-149921975:-	chr3:149921302-149921975:-	chr3:149921302-149921975:-	chr3:149921976-149922274:-	chr3:149921977-149922271:-	SINE	AluSg4	AluSg4:1-295	310	TRUE	chr3:149922290-149922301:-	AAGAGTATAGTC	chr3:149921281-149921292:-	AAGAGTATAGTC	12	Yes	AC/AAGA	No
chr3:184950589-184951173:-	L1PA8A	chr3:184950589-184951173:-	chr3:184950589-184951173:-	chr3:184950589-184951173:-	chr3:184951174-184951503:-	chr3:184951204-184951499:+	SINE	AluJr	AluJr:1-299	312	TRUE	chr3:184951525-184951536:-	TAAAAATATMTA	chr3:184950583-184950594:-	WAAAAATAWATA	12	Yes	AC/TAAA	No
chr3:189932125-189933209:-	L1PA7	chr3:189932125-189933209:-	chr3:189932125-189933209:-	chr3:189932125-189933209:-	chr3:189933210-189933371:-	chr3:189933210-189933422:-	SINE	AluJr	AluJr:87-297	312	TRUE	chr3:189933370-189933381:-	TTWAAAAAAAWA	chr3:189932125-189932136:-	TWWAAAAAAWAW	12	Yes	AG/TTWA	No
chr3:192503847-192504359:+	L1PA15	chr3:192503847-192504359:+	chr3:192503847-192504359:+	chr3:192503847-192504359:+	chr3:192503568-192503846:+	chr3:192503564-192503587:+,chr3:192503588-192503594:+,chr3:192503604-192503846:-	Simple_repeat,Simple_repeat,SINE	(T)n,(TTGTT)n,AluY	(T)n:1-24,(TTGTT)n:17-39,AluY:60-299	24,39,311	TRUE	chr3:192503631-192503639:+	TCTCTYRCT	chr3:192504413-192504421:+	TMTCTCACT	9	Yes	AG/TCTC	No
chr3:192752656-192752936:+	L1PA8	chr3:192752656-192752936:+	chr3:192752656-192752936:+	chr3:192752656-192752936:+	chr3:192752488-192752655:+	chr3:192752498-192752655:+	SINE	AluSx3	AluSx3:128-285	311	TRUE	chr3:192752491-192752502:+	AATTACAAAAAA	chr3:192752921-192752932:+	AATTAAAAAAAA	12	Yes	TT/AATT	No
chr3:192981452-192981637:+	L1MA3	chr3:192981452-192981637:+	chr3:192981452-192981637:+	chr3:192981452-192981637:+	chr3:192981038-192981451:+	chr3:192981105-192981397:+	SINE	AluSp	AluSp:5-299	313	TRUE	chr3:192981068-192981083:+	AATTTATAATTATAAA	chr3:192981669-192981684:+	AATTTATAATTATAAA	16	Yes	AT/AATT	No
chr4:11874792-11877683:-	L1PA16	chr4:11874792-11874961:-,chr4:11877356-11877683:-	chr4:11877356-11877683:-	chr4:11874792-11874961:-	chr4:11877684-11878009:-	chr4:11877684-11877709:+,chr4:11877713-11878008:-	Simple_repeat,SINE	(T)n,AluJr	(T)n:1-26,AluJr:3-282	26,312	TRUE	chr4:11878035-11878047:-	AAATAAACTTTGA	chr4:11874825-11874837:-	AAAKAAAWWTTKA	13	Yes	AY/AAAT	Yes
chr4:14501660-14507866:-	L1PA15	chr4:14501660-14505873:-,chr4:14506479-14507866:-	chr4:14506479-14507866:-	chr4:14501660-14505873:-	chr4:14507867-14508000:-	chr4:14507874-14507990:-	SINE	AluJr	AluJr:3-125	312	TRUE	chr4:14508005-14508014:-	AATAAAAATT	chr4:14501670-14501679:-	AATAAAARTT	10	Yes	AG/AATA	No
chr4:24343755-24350224:-	L1PB1	chr4:24343755-24350224:-	chr4:24343755-24350224:-	chr4:24343755-24350224:-	chr4:24350225-24350304:-	chr4:24350225-24350300:-	SINE	AluSp	AluSp:5-82	313	TRUE	chr4:24350303-24350315:-	AAAGCATTTCCCA	chr4:24343740-24343752:-	AAAGCATTTCCCA	13	Yes	CT/AAAG	Yes
chr4:42128201-42131242:+	L1PA10	chr4:42128201-42128341:+,chr4:42128651-42128698:+,chr4:42128957-42130198:+,chr4:42130501-42131242:+	chr4:42128201-42128341:+	chr4:42130501-42131242:+	chr4:42127878-42128200:+	chr4:42127883-42128179:+	SINE	AluJr	AluJr:2-301	312	TRUE	chr4:42127908-42127918:+	AATCCCAAMAT	chr4:42131252-42131262:+	ARTCCCAAAAT	11	Yes	GT/AATC	No
chr4:53057162-53057690:+	L1PA8A	chr4:53057162-53057690:+	chr4:53057162-53057690:+	chr4:53057162-53057690:+	chr4:53056895-53057161:+	chr4:53056902-53057161:+	SINE	AluSz	AluSz:1-260	312	TRUE	chr4:53056884-53056892:+	AAAGACAAA	chr4:53057693-53057701:+	AAAGACAAW	9	Yes	AC/AAAG	No
chr4:54043448-54047811:+	L1PA4	chr4:54043448-54047811:+	chr4:54043448-54047811:+	chr4:54043448-54047811:+	chr4:54043123-54043447:+	chr4:54043140-54043443:+	SINE	AluY	AluY:1-304	311	TRUE	chr4:54043126-54043139:+	AGAAACCCTGTCTC	chr4:54047811-54047824:+	AGAAACCCTGTCTC	14	Yes	AT/AGAA	Yes
chr4:55615639-55615912:-	L1PREC2	chr4:55615639-55615912:-	chr4:55615639-55615912:-	chr4:55615639-55615912:-	chr4:55615913-55616066:-	chr4:55615917-55616044:-	SINE	AluJr	AluJr:5-133	312	TRUE	chr4:55616049-55616061:-	AAATACTRTAWCT	chr4:55615610-55615622:-	AAATACTRTATMT	13	Yes	AG/AAAT	No
chr4:61075811-61080382:+	L1PB4	chr4:61075811-61076020:+,chr4:61076023-61080382:+	chr4:61075811-61076020:+	chr4:61076023-61080382:+	chr4:61075437-61075810:+	chr4:61075459-61075765:+	SINE	AluSz	AluSz:1-305	312	TRUE	chr4:61075410-61075418:+	CTAGTACMC	chr4:61080351-61080359:+	CTAGTACCC	9	Yes	TC/CTAG	No
chr4:66742807-66742850:+	L1MD	chr4:66742807-66742850:+	chr4:66742807-66742850:+	chr4:66742807-66742850:+	chr4:66742716-66742806:+	chr4:66742725-66742801:+	SINE	AluSq2	AluSq2:227-303	313	TRUE	chr4:66742701-66742727:+	AAAATCAACACAAAACAATAAAAAGAG	chr4:66742854-66742880:+	AAAAACAACACAAAACAATAAAAAGAG	27	Yes	AG/AAAA	No
chr4:72135824-72136071:-	L1MA3	chr4:72135824-72136071:-	chr4:72135824-72136071:-	chr4:72135824-72136071:-	chr4:72136072-72136427:-	chr4:72136074-72136357:+,chr4:72136361-72136418:+	SINE,Low_complexity	AluJr,A-rich	AluJr:1-258,A-rich:1-56	312,56	TRUE	chr4:72136427-72136437:-	AAGCAGTTAAC	chr4:72135774-72135784:-	AARCAGTTAAC	11	Yes	AG/AAGC	No
chr4:75982799-75984163:-	L1PA7	chr4:75982799-75984163:-	chr4:75982799-75984163:-	chr4:75982799-75984163:-	chr4:75984164-75984479:-	chr4:75984181-75984465:-	SINE	AluJr	AluJr:2-281	312	TRUE	chr4:75984487-75984495:-	ACTTAAAAG	chr4:75982814-75982822:-	ACTTAAAAG	9	Yes	AT/ACTT	No
chr4:76052467-76052694:-	L1PB4	chr4:76052467-76052694:-	chr4:76052467-76052694:-	chr4:76052467-76052694:-	chr4:76052695-76052990:-	chr4:76052704-76053027:-	SINE	AluSz6	AluSz6:2-311	312	TRUE	chr4:76052964-76052975:-	AGGTRGATGGCT	chr4:76052439-76052450:-	AGGTAGATRGCY	12	Yes	GC/AGGT	No
chr4:76603586-76603827:-	L1PA6	chr4:76603586-76603827:-	chr4:76603586-76603827:-	chr4:76603586-76603827:-	chr4:76603828-76604124:-	chr4:76603836-76604123:-	SINE	AluSg	AluSg:2-305	310	TRUE	chr4:76604130-76604139:-	AAGAATACAA	chr4:76603568-76603577:-	AAGAATACAA	10	Yes	TT/AAGA	Yes
chr4:81116030-81116981:-	L1PA15	chr4:81116030-81116981:-	chr4:81116030-81116981:-	chr4:81116030-81116981:-	chr4:81116982-81117288:-	chr4:81116986-81117286:-	SINE	AluJb	AluJb:1-312	312	TRUE	chr4:81117289-81117297:-	ATRTAACAA	chr4:81116074-81116082:-	ATATAACAA	9	Yes	AA/ATRT	No
chr4:82326043-82326698:+	L1PA5	chr4:82326043-82326698:+	chr4:82326043-82326698:+	chr4:82326043-82326698:+	chr4:82325519-82326042:+	chr4:82325383-82325669:+,chr4:82325670-82325725:+,chr4:82325726-82326033:+	SINE,Low_complexity,SINE	AluY,A-rich,AluSc8	AluY:1-287,A-rich:1-53,AluSc8:1-311	311,53,311	TRUE	chr4:82325503-82325511:+	AAATACAAA	chr4:82326704-82326712:+	AAATACAAA	9	Yes	AA/AAAT	No
chr4:85895035-85895211:+	L1PB2	chr4:85895035-85895211:+	chr4:85895035-85895211:+	chr4:85895035-85895211:+	chr4:85894631-85895034:+	chr4:85894636-85894677:+,chr4:85894679-85894988:+,chr4:85894990-85895031:+	LINE,SINE,Simple_repeat	L1PB2,AluSz,(A)n	L1PB2:5941-5982,AluSz:2-310,(A)n:1-42	6151,312,42	TRUE	chr4:85894624-85894633:+	ATATTTAGCA	chr4:85895217-85895226:+	ATATTTAGCA	10	Yes	AA/ATAT	No
chr4:95119903-95120376:-	L1PA16	chr4:95119903-95120376:-	chr4:95119903-95120376:-	chr4:95119903-95120376:-	chr4:95120377-95121317:-	chr4:95120611-95120666:+,chr4:95120822-95121107:-	Simple_repeat,SINE	(TTCC)n,AluSx	(TTCC)n:1-55,AluSx:1-287	55,312	TRUE	chr4:95121336-95121345:-	ATRAACACAT	chr4:95119961-95119970:-	ATAAACMCAT	10	Yes	TC/ATRA	Yes
chr4:102329643-102333176:+	L1PA7	chr4:102329643-102333176:+	chr4:102329643-102333176:+	chr4:102329643-102333176:+	chr4:102329334-102329642:+	chr4:102329341-102329641:+	SINE	AluSx1	AluSx1:1-301	312	TRUE	chr4:102329368-102329379:+	ATCYCAGCACTT	chr4:102333143-102333154:+	ATCCCAGAACTT	12	Yes	TA/ATCY	No
chr4:107925181-107926271:+	L1PA6	chr4:107925181-107926271:+	chr4:107925181-107926271:+	chr4:107925181-107926271:+	chr4:107924569-107925180:+	chr4:107924578-107924825:+,chr4:107924826-107924873:+,chr4:107924890-107925180:+	SINE,Simple_repeat,SINE	AluSz6,(ATA)n,AluSg	AluSz6:49-282,(ATA)n:1-49,AluSg:2-292	312,49,310	TRUE	chr4:107924570-107924580:+	ATTTGTGGGAG	chr4:107926274-107926284:+	ATTTGTGGGAG	11	Yes	TG/ATTT	No
chr4:108583649-108584053:+	L1PB1	chr4:108583649-108584053:+	chr4:108583649-108584053:+	chr4:108583649-108584053:+	chr4:108583373-108583648:+	chr4:108583310-108583571:+,chr4:108583581-108583619:+	SINE,Simple_repeat	AluJo,(ATAC)n	AluJo:1-289,(ATAC)n:1-39	312,39	TRUE	chr4:108583296-108583306:+	AAAAATAGTAG	chr4:108584073-108584083:+	AAAAAYAGTAR	11	Yes	TT/AAAA	Yes
chr4:118091088-118091310:+	L1PA15	chr4:118091088-118091310:+	chr4:118091088-118091310:+	chr4:118091088-118091310:+	chr4:118091007-118091087:+	chr4:118091000-118091077:+	SINE	Alu	Alu:220-297	311	TRUE	chr4:118091062-118091070:+	AAAAAAAAA	chr4:118091302-118091310:+	AAAAAAAAA	9	Yes	TC/AAAA	Yes
chr4:120479711-120479954:-	L1PA13	chr4:120479711-120479954:-	chr4:120479711-120479954:-	chr4:120479711-120479954:-	chr4:120479955-120480280:-	chr4:120479988-120480282:+	SINE	AluJr	AluJr:2-292	312	TRUE	chr4:120480324-120480332:-	TTAAAATAA	chr4:120479723-120479731:-	TTAAAATAA	9	Yes	AT/TTAA	No
chr4:124101322-124105655:-	L1PA16	chr4:124101322-124102286:-,chr4:124102352-124104014:-,chr4:124104054-124105655:-	chr4:124104054-124105655:-	chr4:124101322-124102286:-	chr4:124105656-124105828:-	chr4:124105666-124105815:+	SINE	AluJb	AluJb:126-275	312	TRUE	chr4:124105781-124105798:-	CAGACTAGAGTACAGTGG	chr4:124101253-124101270:-	CAGACTGGAGTACAGTGG	18	Yes	YT/CAGA	No
chr4:124269374-124274981:-	L1PA6	chr4:124269374-124274981:-	chr4:124269374-124274981:-	chr4:124269374-124274981:-	chr4:124274982-124275263:-	chr4:124274985-124275262:-	SINE	AluY	AluY:1-278	311	TRUE	chr4:124275263-124275273:-	AAGAAATTTTA	chr4:124269368-124269378:-	AAGAAATTTTA	11	Yes	GT/AAGA	Yes
chr4:125161944-125162289:-	L1PA5	chr4:125161944-125162289:-	chr4:125161944-125162289:-	chr4:125161944-125162289:-	chr4:125162290-125162620:-	chr4:125162290-125162323:-,chr4:125162324-125162622:+	LTR,SINE	MSTB-int,AluY	MSTB-int:363-394,AluY:1-299	1651,311	TRUE	chr4:125162656-125162666:-	AATTTTGAACT	chr4:125161869-125161879:-	AATTTGGAACT	11	Yes	GG/AATT	No
chr4:140820371-140826494:-	L1PA5	chr4:140820371-140826494:-	chr4:140820371-140826494:-	chr4:140820371-140826494:-	chr4:140826495-140826628:-	chr4:140826498-140826638:-	SINE	AluYh7	AluYh7:155-295	311	TRUE	chr4:140826637-140826653:-	AAGTTCTAATACATTGC	chr4:140820302-140820318:-	AAGTTCTAATACATTGC	17	Yes	AG/AAGT	No
chr4:146183751-146183858:-	L1PB2	chr4:146183751-146183858:-	chr4:146183751-146183858:-	chr4:146183751-146183858:-	chr4:146183859-146183980:-	chr4:146183866-146183963:-	SINE	AluYc	AluYc:197-294	299	TRUE	chr4:146183965-146183979:-	AAAATTACCCAGTCT	chr4:146183707-146183721:-	AAAATGACCCAGTCT	15	Yes	TG/AAAA	Yes
chr4:148478960-148479353:-	L1PA15	chr4:148478960-148479353:-	chr4:148478960-148479353:-	chr4:148478960-148479353:-	chr4:148479354-148479841:-	chr4:148479354-148479496:+,chr4:148479497-148479802:+,chr4:148479803-148479845:+	LINE,SINE,LINE	L1P4,AluSx,L1P4	L1P4:5294-5434,AluSx:1-301,L1P4:5435-5475	6165,312,6165	TRUE	chr4:148479842-148479855:-	AAGAAGCYAAAATA	chr4:148478919-148478932:-	AAGAAGCCMAAATA	14	Yes	TT/AAGA	Yes
chr4:148530438-148536032:-	L1PA11	chr4:148530438-148533728:-,chr4:148533795-148536032:-	chr4:148533795-148536032:-	chr4:148530438-148533728:-	chr4:148536033-148536332:-	chr4:148536042-148536330:-	SINE	AluJb	AluJb:4-291	312	TRUE	chr4:148536334-148536349:-	AAAAATACAGTATGAA	chr4:148530387-148530402:-	AAAAATACAGGATGAA	16	Yes	GT/AAAA	Yes
chr4:151354562-151354965:-	L1PA8	chr4:151354562-151354965:-	chr4:151354562-151354965:-	chr4:151354562-151354965:-	chr4:151354966-151355250:-	chr4:151354967-151355252:+	SINE	AluJr	AluJr:27-305	312	TRUE	chr4:151355250-151355259:-	TTACWTYTTT	chr4:151354521-151354530:-	TTACATTTTT	10	Yes	CR/TTAC	No
chr4:157754825-157760968:-	L1PA7	chr4:157754825-157760968:-	chr4:157754825-157760968:-	chr4:157754825-157760968:-	chr4:157760969-157761267:-	chr4:157761014-157761259:+	SINE	AluSq2	AluSq2:52-293	313	TRUE	chr4:157761250-157761261:-	ATTTTTTTTTYT	chr4:157754794-157754805:-	ATTTTCTTTTTT	12	Yes	AA/ATTT	No
chr4:159439192-159439413:-	L1PA7	chr4:159439192-159439413:-	chr4:159439192-159439413:-	chr4:159439192-159439413:-	chr4:159439414-159439771:-	chr4:159439453-159439770:-	SINE	AluSx1	AluSx1:1-312	312	TRUE	chr4:159439732-159439743:-	ATCCCAGCACTT	chr4:159439215-159439226:-	ATCCCAGAACTT	12	Yes	TA/ATCC	No
chr4:166126745-166127095:-	L1PA5	chr4:166126745-166127095:-	chr4:166126745-166127095:-	chr4:166126745-166127095:-	chr4:166127096-166127402:-	chr4:166127100-166127396:-	SINE	AluSx	AluSx:1-297	312	TRUE	chr4:166127399-166127409:-	GAGTTAAAAAA	chr4:166126732-166126742:-	GAGTTACAAAA	11	Yes	AG/GAGT	No
chr4:171164733-171165013:+	L1PA8	chr4:171164733-171165013:+	chr4:171164733-171165013:+	chr4:171164733-171165013:+	chr4:171164543-171164732:+	chr4:171164555-171164696:+	SINE	AluSx3	AluSx3:163-304	311	TRUE	chr4:171164543-171164551:+	AAAAAAGAG	chr4:171165008-171165016:+	AAAAAAGAG	9	Yes	AG/AAAA	No
chr4:187609412-187610476:+	L1PA7	chr4:187609412-187609668:+,chr4:187609998-187610476:+	chr4:187609412-187609668:+	chr4:187609998-187610476:+	chr4:187609111-187609411:+	chr4:187609138-187609410:+	SINE	AluJr	AluJr:12-282	312	TRUE	chr4:187609154-187609165:+	ATCCYAGMACTT	chr4:187610450-187610461:+	ATCCCAGAACTT	12	Yes	TA/ATCC	No
chr5:11536374-11536883:+	L1PB1	chr5:11536374-11536883:+	chr5:11536374-11536883:+	chr5:11536374-11536883:+	chr5:11536053-11536373:+	chr5:11536050-11536363:-	SINE	AluJr	AluJr:1-312	312	TRUE	chr5:11536028-11536036:+	TYAAYAAAT	chr5:11536899-11536907:+	TTAATAAAT	9	Yes	GC/TYAA	No
chr5:19244483-19246710:+	L1PA8A	chr5:19244483-19246710:+	chr5:19244483-19246710:+	chr5:19244483-19246710:+	chr5:19244371-19244482:+	chr5:19244320-19244482:-	SINE	AluJb	AluJb:150-312	312	TRUE	chr5:19244334-19244353:+	YTTTTTTTTTTTTTTTTAGA	chr5:19246674-19246693:+	TTTTTKKTKTTTTTTTTAGA	20	Yes	TT/YTTT	No
chr5:19509179-19509444:+	L1PA17	chr5:19509179-19509444:+	chr5:19509179-19509444:+	chr5:19509179-19509444:+	chr5:19508854-19509178:+	chr5:19508853-19509168:-	SINE	AluSz6	AluSz6:1-312	312	TRUE	chr5:19508836-19508846:+	TTTTAAAAAGA	chr5:19509448-19509458:+	TTTTAAAAAGA	11	Yes	CA/TTTT	No
chr5:21770651-21771198:+	L1PA15	chr5:21770651-21771198:+	chr5:21770651-21771198:+	chr5:21770651-21771198:+	chr5:21770335-21770650:+	chr5:21770342-21770634:+	SINE	AluSq2	AluSq2:1-299	313	TRUE	chr5:21770331-21770341:+	AGYTAAAATTC	chr5:21771211-21771221:+	AGTTWAAATTC	11	Yes	AG/AGYT	No
chr5:32936747-32937218:-	L1PA5	chr5:32936747-32937218:-	chr5:32936747-32937218:-	chr5:32936747-32937218:-	chr5:32937219-32937506:-	chr5:32937220-32937506:-	SINE	AluY	AluY:1-282	311	TRUE	chr5:32937506-32937516:-	AATCTTCACAG	chr5:32936731-32936741:-	AATCTTCACAR	11	Yes	AG/AATC	No
chr5:35744789-35751467:+	L1PB1	chr5:35744789-35751467:+	chr5:35744789-35751467:+	chr5:35744789-35751467:+	chr5:35744627-35744788:+	chr5:35744658-35744778:+	SINE	AluSx3	AluSx3:188-306	311	TRUE	chr5:35744644-35744656:+	AAAAATATATAAA	chr5:35751492-35751504:+	AAAAATATATAAA	13	Yes	TA/AAAA	Yes
chr5:40533355-40539819:-	L1PB1	chr5:40533355-40537194:-,chr5:40537493-40539615:-,chr5:40539620-40539819:-	chr5:40539620-40539819:-	chr5:40533355-40537194:-	chr5:40539820-40540108:-	chr5:40539839-40540143:-	SINE	AluSx	AluSx:2-306	312	TRUE	chr5:40540146-40540157:-	AAGAACTAATGA	chr5:40533331-40533342:-	AWRAACTAATGA	12	Yes	TT/AAGA	Yes
chr5:40695736-40696090:+	L1PA17	chr5:40695736-40696090:+	chr5:40695736-40696090:+	chr5:40695736-40696090:+	chr5:40695144-40695735:+	chr5:40695129-40695262:+,chr5:40695263-40695562:+,chr5:40695563-40695724:+	SINE,SINE,SINE	AluSz,AluSg,AluSz	AluSz:1-135,AluSg:1-299,AluSz:136-296	312,310,312	TRUE	chr5:40695114-40695127:+	TAAAATGGTACTTT	chr5:40696091-40696104:+	TAAAATKGTACTTT	14	Yes	AT/TAAA	Yes
chr5:43901947-43902314:+	L1PA13	chr5:43901947-43902132:+,chr5:43902209-43902314:+	chr5:43901947-43902132:+	chr5:43902209-43902314:+	chr5:43901464-43901946:+	chr5:43901529-43901798:-,chr5:43901799-43901954:-	SINE,LINE	AluSx1,L1PREC2	AluSx1:4-305,L1PREC2:5173-5330	312,6146	TRUE	chr5:43901463-43901476:+	TTCRTATACTTGTT	chr5:43902328-43902341:+	TTYGTGTRCTTGTT	14	Yes	TT/TTCR	No
chr5:50325791-50326201:-	L1PB4	chr5:50325791-50326201:-	chr5:50325791-50326201:-	chr5:50325791-50326201:-	chr5:50326202-50326506:-	chr5:50326216-50326506:-	SINE	AluSz	AluSz:1-292	312	TRUE	chr5:50326530-50326544:-	CTTAARTTTATACAA	chr5:50325798-50325812:-	CTTAAATTTATACRA	15	Yes	RC/CTTA	No
chr5:60728851-60735277:+	L1PA7	chr5:60728851-60734324:+,chr5:60734634-60735277:+	chr5:60728851-60734324:+	chr5:60734634-60735277:+	chr5:60728547-60728850:+	chr5:60728547-60728844:+	SINE	AluSg4	AluSg4:2-298	310	TRUE	chr5:60728534-60728542:+	AAAGAAAGT	chr5:60735297-60735305:+	AAAGAAAGT	9	Yes	TT/AAAG	Yes
chr5:60791322-60791531:+	L1PA17	chr5:60791322-60791531:+	chr5:60791322-60791531:+	chr5:60791322-60791531:+	chr5:60790933-60791321:+	chr5:60790972-60791276:-	SINE	AluJb	AluJb:1-306	312	TRUE	chr5:60790867-60790877:+	AATATATATTT	chr5:60791528-60791538:+	AATAYATWTTT	11	Yes	AT/AATA	Yes
chr5:68142446-68145266:+	L1PA16	chr5:68142446-68143623:+,chr5:68144110-68144172:+,chr5:68144476-68145266:+	chr5:68142446-68143623:+	chr5:68144476-68145266:+	chr5:68142076-68142445:+	chr5:68142076-68142109:+,chr5:68142153-68142445:+	Simple_repeat,SINE	(T)n,AluSx1	(T)n:1-34,AluSx1:1-295	34,312	TRUE	chr5:68142136-68142148:+	ATCAAAAACAAAA	chr5:68145239-68145251:+	ATCAAAAATAAAA	13	Yes	TT/ATCA	No
chr5:71756937-71757348:+	L1MA2	chr5:71756937-71757348:+	chr5:71756937-71757348:+	chr5:71756937-71757348:+	chr5:71756623-71756936:+	chr5:71756624-71756901:+,chr5:71756903-71756933:+	SINE,Simple_repeat	AluSz,(AAAC)n	AluSz:2-279,(AAAC)n:1-32	312,32	TRUE	chr5:71756612-71756620:+	TAGAAACAA	chr5:71757367-71757375:+	TAGAAACAA	9	Yes	AC/TAGA	No
chr5:81686929-81694465:+	L1MA3	chr5:81686929-81692923:+,chr5:81693233-81694465:+	chr5:81686929-81692923:+	chr5:81693233-81694465:+	chr5:81686564-81686928:+	chr5:81686575-81686854:+,chr5:81686855-81686917:+	SINE,Simple_repeat	AluSx4,(AAAAG)n	AluSx4:1-280,(AAAAG)n:1-64	310,64	TRUE	chr5:81686593-81686601:+	ATGCCTGTA	chr5:81694406-81694414:+	ATGCCTGTR	9	Yes	TC/ATGC	No
chr5:84759951-84765781:-	L1M1	chr5:84759951-84760774:-,chr5:84761077-84765781:-	chr5:84761077-84765781:-	chr5:84759951-84760774:-	chr5:84765782-84766175:-	chr5:84765877-84766179:+	SINE	AluSx1	AluSx1:1-305	312	TRUE	chr5:84766197-84766205:-	ATTTGTGAG	chr5:84759922-84759930:-	ATTTGTGAG	9	Yes	AG/ATTT	No
chr5:86999417-86999677:+	L1MA5A	chr5:86999417-86999677:+	chr5:86999417-86999677:+	chr5:86999417-86999677:+	chr5:86999138-86999416:+	chr5:86999109-86999415:+	SINE	AluSx	AluSx:1-307	312	TRUE	chr5:86999081-86999090:+	GTCAATKTTT	chr5:86999662-86999671:+	GTCAATTTTT	10	Yes	GA/GTCA	No
chr5:88496278-88496551:-	L1PB4	chr5:88496278-88496551:-	chr5:88496278-88496551:-	chr5:88496278-88496551:-	chr5:88496552-88496638:-	chr5:88496555-88496638:-	SINE	AluJr	AluJr:1-84	312	TRUE	chr5:88496644-88496653:-	AGAAATATGA	chr5:88496269-88496278:-	RGAAATATGA	10	Yes	TT/AGAA	Yes
chr5:88821575-88822065:+	L1MA3	chr5:88821575-88822065:+	chr5:88821575-88822065:+	chr5:88821575-88822065:+	chr5:88821266-88821574:+	chr5:88821267-88821553:-	SINE	AluJb	AluJb:2-300	312	TRUE	chr5:88821252-88821260:+	AAAAWTCTT	chr5:88822075-88822083:+	AAAAATCTT	9	Yes	TT/AAAA	Yes
chr5:91426755-91427262:+	L1MA2	chr5:91426755-91426842:+,chr5:91427195-91427262:+	chr5:91426755-91426842:+	chr5:91427195-91427262:+	chr5:91426424-91426754:+	chr5:91426437-91426753:+	SINE	AluJb	AluJb:1-294	312	TRUE	chr5:91426424-91426437:+	TAAAAACTTTGGAG	chr5:91427266-91427279:+	TAAAAACTTTGGAG	14	Yes	TT/TAAA	Yes
chr5:118361389-118362643:+	L1PA11	chr5:118361389-118361492:+,chr5:118361796-118362643:+	chr5:118361389-118361492:+	chr5:118361796-118362643:+	chr5:118361024-118361388:+	chr5:118361031-118361310:+,chr5:118361311-118361375:+	SINE,LINE	AluJo,L1MEd	AluJo:9-310,L1MEd:3752-3827	312,6146	TRUE	chr5:118361007-118361017:+	CTTAAAATMAA	chr5:118362616-118362626:+	CTTAAAATAAA	11	Yes	AT/CTTA	No
chr5:120041001-120041593:+	L1PA13	chr5:120041001-120041593:+	chr5:120041001-120041593:+	chr5:120041001-120041593:+	chr5:120040743-120041000:+	chr5:120040743-120040962:+	SINE	AluJb	AluJb:85-304	312	TRUE	chr5:120040770-120040783:+	ATCTCTACAAAAAA	chr5:120041523-120041536:+	ATCTATACAAAAAA	14	Yes	TT/ATCT	No
chr5:127213087-127214920:-	L1PA16	chr5:127213087-127213857:-,chr5:127214155-127214920:-	chr5:127214155-127214920:-	chr5:127213087-127213857:-	chr5:127214921-127215260:-	chr5:127214941-127215254:+	SINE	AluSx1	AluSx1:1-311	312	TRUE	chr5:127215310-127215317:-	AGAACAGA	chr5:127213023-127213030:-	AGAACAGA	8	Yes	CC/AGAA	No
chr5:130764336-130765125:-	L1MA2	chr5:130764336-130765125:-	chr5:130764336-130765125:-	chr5:130764336-130765125:-	chr5:130765126-130765483:-	chr5:130765189-130765481:-	SINE	AluSc	AluSc:1-301	309	TRUE	chr5:130765455-130765464:-	CATGCCTGTA	chr5:130764387-130764396:-	CATGCCTGTA	10	Yes	CT/CATG	No
chr5:131095416-131096383:-	L1PA8	chr5:131095416-131096383:-	chr5:131095416-131096383:-	chr5:131095416-131096383:-	chr5:131096384-131096703:-	chr5:131096384-131096690:-	SINE	AluJb	AluJb:1-312	312	TRUE	chr5:131096729-131096737:-	TAAAATTAA	chr5:131095423-131095431:-	TAAAATTAA	9	Yes	AT/TAAA	Yes
chr5:140656630-140656905:-	L1MA2	chr5:140656630-140656905:-	chr5:140656630-140656905:-	chr5:140656630-140656905:-	chr5:140656906-140657215:-	chr5:140656907-140656928:+,chr5:140656929-140657219:+	LINE,SINE	L2b,AluSz6	L2b:2799-2818,AluSz6:1-299	3419,312	TRUE	chr5:140657223-140657232:-	ACAAAAATTT	chr5:140656629-140656638:-	ACAAAAATTT	10	Yes	AG/ACAA	No
chr5:150468772-150469138:-	L1PA8	chr5:150468772-150469138:-	chr5:150468772-150469138:-	chr5:150468772-150469138:-	chr5:150469139-150469715:-	chr5:150469139-150469290:+,chr5:150469291-150469582:+,chr5:150469583-150469713:+	LINE,SINE,LINE	L1P4,AluSx,L1P4	L1P4:5523-5677,AluSx:1-296,L1P4:5678-5786	6168,312,6168	TRUE	chr5:150469710-150469724:-	TAAAAWGTTTCATGA	chr5:150468746-150468760:-	TAAAATGTTTCATGA	15	Yes	AT/TAAA	Yes
chr5:152407390-152409301:-	L1PB1	chr5:152407390-152407747:-,chr5:152407984-152409301:-	chr5:152407984-152409301:-	chr5:152407390-152407747:-	chr5:152409302-152409703:-	chr5:152409308-152409693:-	SINE	AluSz	AluSz:1-290	312	TRUE	chr5:152409694-152409703:-	AAGAAATATT	chr5:152407363-152407372:-	AAGAARTATT	10	Yes	TT/AAGA	Yes
chr5:171097655-171104023:-	L1PA7	chr5:171097655-171104023:-	chr5:171097655-171104023:-	chr5:171097655-171104023:-	chr5:171104024-171104340:-	chr5:171104024-171104336:-	SINE	AluSp	AluSp:1-312	313	TRUE	chr5:171104338-171104346:-	AAAGAGTAC	chr5:171097600-171097608:-	AAAGAGTAC	9	Yes	TT/AAAG	Yes
chr5:171214889-171220432:-	L1PA8	chr5:171214889-171220359:-,chr5:171220349-171220432:-	chr5:171220349-171220432:-	chr5:171214889-171220359:-	chr5:171220433-171220750:-	chr5:171220442-171220747:-	SINE	AluSx	AluSx:1-312	312	TRUE	chr5:171220748-171220756:-	AATCATCTG	chr5:171214882-171214890:-	AATCATCTG	9	Yes	AG/AATC	No
chr5:171314008-171314197:-	L1PB1	chr5:171314008-171314197:-	chr5:171314008-171314197:-	chr5:171314008-171314197:-	chr5:171314198-171314526:-	chr5:171314198-171314497:-	SINE	AluSc	AluSc:1-299	309	TRUE	chr5:171314513-171314523:-	CTAGGYCTTAT	chr5:171313976-171313986:-	CTAGGCCTTAT	11	Yes	YT/CTAG	No
chr5:171732773-171733078:-	L1PA6	chr5:171732773-171733078:-	chr5:171732773-171733078:-	chr5:171732773-171733078:-	chr5:171733079-171733441:-	chr5:171733079-171733131:+,chr5:171733149-171733445:+	LINE,SINE	L1MC4,AluJb	L1MC4:7976-8028,AluJb:1-296	8042,312	TRUE	chr5:171733476-171733485:-	ATGTATCAAA	chr5:171732827-171732836:-	ATGTATCAAA	10	Yes	GC/ATGT	No
chr6:7293206-7293418:-	L1PB2	chr6:7293206-7293418:-	chr6:7293206-7293418:-	chr6:7293206-7293418:-	chr6:7293419-7293573:-	chr6:7293450-7293713:-	SINE	AluJb	AluJb:1-291	312	TRUE	chr6:7293578-7293586:-	ARAWAAAAA	chr6:7293177-7293185:-	AAAAAAAAA	9	Yes	TG/ARAW	Yes
chr6:10156746-10157215:-	L1PA11	chr6:10156746-10157215:-	chr6:10156746-10157215:-	chr6:10156746-10157215:-	chr6:10157216-10157537:-	chr6:10157227-10157532:-	SINE	AluSz	AluSz:1-299	312	TRUE	chr6:10157533-10157546:-	AAAACYTGCRATGT	chr6:10156736-10156749:-	AAAATTTGCAATGT	14	Yes	TT/AAAA	Yes
chr6:12730606-12730959:-	L1PA13	chr6:12730606-12730959:-	chr6:12730606-12730959:-	chr6:12730606-12730959:-	chr6:12730960-12731324:-	chr6:12730987-12731313:-	SINE	AluSg	AluSg:1-310	310	TRUE	chr6:12731320-12731330:-	TTTTAAAAAGG	chr6:12730596-12730606:-	TTTWAAAAAGG	11	Yes	GG/TTTT	No
chr6:14862255-14862451:-	L1ME4c	chr6:14862255-14862451:-	chr6:14862255-14862451:-	chr6:14862255-14862451:-	chr6:14862452-14862772:-	chr6:14862463-14862755:-	SINE	AluJr	AluJr:1-292	312	TRUE	chr6:14862781-14862799:-	ATGAATAAATACATTCTTT	chr6:14862221-14862239:-	ATGAATAAATAAATTCTTT	19	Yes	GA/ATGA	No
chr6:19246949-19253092:+	L1PA4	chr6:19246949-19253092:+	chr6:19246949-19253092:+	chr6:19246949-19253092:+	chr6:19246641-19246948:+	chr6:19246647-19246948:+	SINE	AluY	AluY:1-295	311	TRUE	chr6:19246631-19246645:+	AAAAATAMAATAACT	chr6:19253127-19253141:+	AAAAATACAGTAACT	15	Yes	TT/AAAA	Yes
chr6:31736956-31737112:-	L1M1	chr6:31736956-31737112:-	chr6:31736956-31737112:-	chr6:31736956-31737112:-	chr6:31737113-31737440:-	chr6:31737142-31737454:+	SINE	AluSq2	AluSq2:1-313	313	TRUE	chr6:31737393-31737401:-	CCCAGGCTG	chr6:31736972-31736980:-	CCCAGGCTG	9	Yes	TG/CCCA	No
chr6:32122487-32122922:-	L1ME4b	chr6:32122487-32122566:-,chr6:32122866-32122922:-	chr6:32122866-32122922:-	chr6:32122487-32122566:-	chr6:32122923-32123255:-	chr6:32122938-32123253:+	SINE	AluSz6	AluSz6:1-308	312	TRUE	chr6:32123226-32123237:-	TTTTTWTTTTGA	chr6:32122551-32122562:-	TTTTTTTTTTGA	12	Yes	YT/TTTT	No
chr6:32941934-32942743:-	L1PA15	chr6:32941934-32942743:-	chr6:32941934-32942743:-	chr6:32941934-32942743:-	chr6:32942744-32943087:-	chr6:32942783-32943079:-	SINE	AluSz	AluSz:1-292	312	TRUE	chr6:32943078-32943095:-	AARATCTGCTTTTTCAGG	chr6:32941862-32941879:-	AAAATCTGTCTTTTCAGG	18	Yes	TT/AARA	Yes
chr6:37961095-37963621:+	L1M1	chr6:37961095-37962486:+,chr6:37963193-37963621:+	chr6:37961095-37962486:+	chr6:37963193-37963621:+	chr6:37960764-37961094:+	chr6:37960808-37961079:+	SINE	AluJb	AluJb:11-288	312	TRUE	chr6:37960787-37960795:+	GAAAAAAAA	chr6:37963592-37963600:+	GAAAAARAA	9	Yes	GG/GAAA	No
chr6:48231496-48231806:-	L1MA2	chr6:48231496-48231806:-	chr6:48231496-48231806:-	chr6:48231496-48231806:-	chr6:48231807-48232085:-	chr6:48231807-48232085:+	SINE	AluJb	AluJb:37-306	312	TRUE	chr6:48232149-48232157:-	TTTTGTAAT	chr6:48231489-48231497:-	TTTTGTAAT	9	Yes	CC/TTTT	No
chr6:50796980-50797281:+	L1MA3	chr6:50796980-50797281:+	chr6:50796980-50797281:+	chr6:50796980-50797281:+	chr6:50796836-50796979:+	chr6:50796683-50796935:+	SINE	AluJr	AluJr:1-248	312	TRUE	chr6:50796808-50796820:+	TAAAAATAAAAAA	chr6:50797284-50797296:+	TAAAATTWAAAAA	13	Yes	AA/TAAA	No
chr6:79284673-79290791:+	L1PA5	chr6:79284673-79290791:+	chr6:79284673-79290791:+	chr6:79284673-79290791:+	chr6:79284604-79284672:+	chr6:79284607-79284671:+	SINE	Alu	Alu:233-297	311	TRUE	chr6:79284590-79284602:+	AAACTAAGAATAA	chr6:79290811-79290823:+	AAACTAAGAATAA	13	Yes	AG/AAAC	No
chr6:84163845-84164875:+	L1PA8	chr6:84163845-84164875:+	chr6:84163845-84164875:+	chr6:84163845-84164875:+	chr6:84163679-84163844:+	chr6:84163684-84163840:+	SINE	AluSz	AluSz:1-158	312	TRUE	chr6:84163670-84163686:+	AAAAACTCTCTGCTGGC	chr6:84164890-84164906:+	RAAAAMWCTCTGCTGGY	17	Yes	TC/AAAA	Yes
chr6:85565036-85565262:+	L1MA2	chr6:85565036-85565262:+	chr6:85565036-85565262:+	chr6:85565036-85565262:+	chr6:85564683-85565035:+	chr6:85564708-85565003:+	SINE	AluSc8	AluSc8:1-296	311	TRUE	chr6:85564619-85564627:+	ATCAAAAAW	chr6:85565317-85565325:+	ATYAAAAAT	9	Yes	GG/ATCA	No
chr6:90275513-90275692:-	L1PREC2	chr6:90275513-90275692:-	chr6:90275513-90275692:-	chr6:90275513-90275692:-	chr6:90275693-90275968:-	chr6:90275698-90275989:+	SINE	AluSx	AluSx:5-303	312	TRUE	chr6:90276016-90276024:-	TAAAAGTTA	chr6:90275509-90275517:-	TAAAAGTTA	9	Yes	TT/TAAA	Yes
chr6:94408075-94409464:+	L1PA16	chr6:94408075-94409464:+	chr6:94408075-94409464:+	chr6:94408075-94409464:+	chr6:94407602-94408074:+	chr6:94407625-94407720:-,chr6:94407731-94407779:+,chr6:94407784-94408056:-	SINE,Simple_repeat,SINE	AluJr,(ATCT)n,AluSx	AluJr:139-237,(ATCT)n:1-49,AluSx:13-290	312,49,312	TRUE	chr6:94407615-94407626:+	AACATGCCAGGA	chr6:94409476-94409487:+	AACATGCAAGGA	12	Yes	GT/AACA	Yes
chr6:95362989-95363439:+	L1PB3	chr6:95362989-95363439:+	chr6:95362989-95363439:+	chr6:95362989-95363439:+	chr6:95362879-95362988:+	chr6:95362806-95362967:+	SINE	AluSx	AluSx:137-302	312	TRUE	chr6:95362901-95362910:+	TTGTACTCCA	chr6:95363414-95363423:+	TTGTACYCCA	10	Yes	CT/TTGT	No
chr6:96832635-96832804:+	L1PA13	chr6:96832635-96832804:+	chr6:96832635-96832804:+	chr6:96832635-96832804:+	chr6:96832261-96832634:+	chr6:96832257-96832572:-,chr6:96832573-96832621:+	SINE,LINE	AluJb,L1ME4a	AluJb:1-307,L1ME4a:6080-6122	312,6124	TRUE	chr6:96832192-96832202:+	AATAATAGTTA	chr6:96832785-96832795:+	AATAAAAGTTA	11	Yes	CT/AATA	Yes
chr6:106827443-106827585:-	HAL1b	chr6:106827443-106827585:-	chr6:106827443-106827585:-	chr6:106827443-106827585:-	chr6:106827586-106828042:-	chr6:106827647-106827956:-,chr6:106827964-106827980:+,chr6:106828002-106828144:-	SINE,Simple_repeat,LINE	AluSx1,(T)n,L1ME4b	AluSx1:1-312,(T)n:1-17,L1ME4b:5985-6135	312,17,6145	TRUE	chr6:106828059-106828069:-	CTTTTCATTGT	chr6:106827471-106827481:-	CTTTTCRTTGT	11	Yes	TG/CTTT	No
chr6:117813624-117813849:+	L1PA16	chr6:117813624-117813849:+	chr6:117813624-117813849:+	chr6:117813624-117813849:+	chr6:117813307-117813623:+	chr6:117813317-117813606:+	SINE	AluJb	AluJb:1-307	312	TRUE	chr6:117813301-117813314:+	TAAAAGGATACTTT	chr6:117813850-117813863:+	TAAAAGAATACTTT	14	Yes	TT/TAAA	Yes
chr6:120250746-120253377:+	L1PA8	chr6:120250746-120253377:+	chr6:120250746-120253377:+	chr6:120250746-120253377:+	chr6:120250404-120250745:+	chr6:120250434-120250743:+	SINE	AluSz	AluSz:1-311	312	TRUE	chr6:120250415-120250424:+	TTTAAAAAAG	chr6:120253369-120253378:+	TTTWAAAAAG	10	Yes	GA/TTTA	No
chr6:123447791-123454291:+	L1PB1	chr6:123447791-123454291:+	chr6:123447791-123454291:+	chr6:123447791-123454291:+	chr6:123447702-123447790:+	chr6:123447711-123447787:+	SINE	Alu	Alu:221-297	311	TRUE	chr6:123447694-123447709:+	AAGATACCATACTACA	chr6:123454291-123454306:+	AAGATATCATACTACA	16	Yes	TC/AAGA	Yes
chr6:132419552-132425836:-	L1PA10	chr6:132419552-132425836:-	chr6:132419552-132425836:-	chr6:132419552-132425836:-	chr6:132425837-132426233:-	chr6:132425840-132425914:+,chr6:132425939-132426233:-	Simple_repeat,SINE	(TTCTT)n,AluJr	(TTCTT)n:1-75,AluJr:1-295	75,312	TRUE	chr6:132426237-132426247:-	AGAAAACAATT	chr6:132419531-132419541:-	AGAAAACAATT	11	Yes	TA/AGAA	Yes
chr6:132578718-132578852:-	L1PA10	chr6:132578718-132578852:-	chr6:132578718-132578852:-	chr6:132578718-132578852:-	chr6:132578853-132579149:-	chr6:132578876-132579148:-	SINE	AluJr	AluJr:1-282	312	TRUE	chr6:132579168-132579177:-	CTATTTTATT	chr6:132578669-132578678:-	CTATTTTATK	10	Yes	AG/CTAT	No
chr6:132968690-132968735:-	L1M4	chr6:132968690-132968735:-	chr6:132968690-132968735:-	chr6:132968690-132968735:-	chr6:132968736-132968908:-	chr6:132968744-132969049:-	SINE	AluJb	AluJb:1-306	312	TRUE	chr6:132968916-132968928:-	AAAAMTACAAAAA	chr6:132968751-132968763:-	AAAAAWAWAAAAA	13	Yes	CT/AAAA	Yes
chr6:135112421-135113886:+	L1PB1	chr6:135112421-135113886:+	chr6:135112421-135113886:+	chr6:135112421-135113886:+	chr6:135112111-135112420:+	chr6:135112117-135112410:+	SINE	AluSp	AluSp:1-295	313	TRUE	chr6:135112101-135112112:+	TAATATTTAAAA	chr6:135113926-135113937:+	TAATMTTTAAAA	12	Yes	KA/TAAT	No
chr6:152028159-152034290:+	L1PA5	chr6:152028159-152034290:+	chr6:152028159-152034290:+	chr6:152028159-152034290:+	chr6:152027853-152028158:+	chr6:152027862-152028156:+	SINE	AluY	AluY:1-294	311	TRUE	chr6:152027847-152027861:+	TAAATAYTTGTTTGG	chr6:152034314-152034328:+	TAMATACTWGTTTGG	15	Yes	TT/TAAA	Yes
chr6:154326286-154328234:+	L1PA11	chr6:154326286-154328234:+	chr6:154326286-154328234:+	chr6:154326286-154328234:+	chr6:154326015-154326285:+	chr6:154325944-154326248:+	SINE	AluJb	AluJb:1-309	312	TRUE	chr6:154326063-154326072:+	AMAAAAYACA	chr6:154328229-154328238:+	AAAAAATACA	10	Yes	AC/AMAA	No
chr6:154744327-154744389:+	L1MA2	chr6:154744327-154744389:+	chr6:154744327-154744389:+	chr6:154744327-154744389:+	chr6:154744186-154744326:+	chr6:154744015-154744290:+	SINE	AluSg	AluSg:3-279	310	TRUE	chr6:154744136-154744146:+	TAYAAAAATTA	chr6:154744376-154744386:+	YACAAAAATTA	11	Yes	AA/TAYA	No
chr6:156253119-156253299:-	L1M2	chr6:156253119-156253299:-	chr6:156253119-156253299:-	chr6:156253119-156253299:-	chr6:156253300-156253602:-	chr6:156253319-156253589:-	SINE	AluSq2	AluSq2:14-283	313	TRUE	chr6:156253596-156253604:-	TTWAAAASA	chr6:156253093-156253101:-	TTAAAAAGA	9	Yes	AT/TTWA	No
chr6:164828061-164828419:-	L1PB4	chr6:164828061-164828419:-	chr6:164828061-164828419:-	chr6:164828061-164828419:-	chr6:164828420-164828739:-	chr6:164828436-164828735:-	SINE	AluJb	AluJb:1-306	312	TRUE	chr6:164828751-164828762:-	ATTTAAACATCA	chr6:164828122-164828133:-	ATTTAMACATYA	12	Yes	AC/ATTT	No
chr7:20455627-20456151:-	L1PA7	chr7:20455627-20456151:-	chr7:20455627-20456151:-	chr7:20455627-20456151:-	chr7:20456152-20456492:-	chr7:20456168-20456479:-	SINE	AluSx	AluSx:1-308	312	TRUE	chr7:20456481-20456491:-	AAAAAAAAAAG	chr7:20455613-20455623:-	AAAAAAAWAAG	11	Yes	TC/AAAA	Yes
chr7:21808252-21809536:-	L1MA4	chr7:21808252-21809536:-	chr7:21808252-21809536:-	chr7:21808252-21809536:-	chr7:21809537-21809901:-	chr7:21809549-21809865:-	SINE	AluSq2	AluSq2:1-312	313	TRUE	chr7:21809901-21809915:-	AAMATAAGAAAAACT	chr7:21808197-21808211:-	AAAATAAGAAAAACT	15	Yes	CT/AAMA	Yes
chr7:23341685-23341772:+	L1PA8	chr7:23341685-23341772:+	chr7:23341685-23341772:+	chr7:23341685-23341772:+	chr7:23341390-23341684:+	chr7:23341396-23341675:+	SINE	AluSz6	AluSz6:13-288	312	TRUE	chr7:23341413-23341425:+	CCCAGCACTTTGA	chr7:23341741-23341753:+	CCCAGAACTTWGA	13	Yes	AC/CCCA	No
chr7:36177271-36177686:-	L1PA16	chr7:36177271-36177686:-	chr7:36177271-36177686:-	chr7:36177271-36177686:-	chr7:36177687-36178015:-	chr7:36177708-36178012:-	SINE	AluSx	AluSx:2-306	312	TRUE	chr7:36178039-36178048:-	AAWAATGAAA	chr7:36177248-36177257:-	AAAAATGAAA	10	Yes	GR/AAWA	No
chr7:41119412-41120625:-	L1PB1	chr7:41119412-41120625:-	chr7:41119412-41120625:-	chr7:41119412-41120625:-	chr7:41120626-41120826:-	chr7:41120627-41120929:-	SINE	AluSz	AluSz:3-303	312	TRUE	chr7:41120795-41120808:-	MAATACAAAMAATY	chr7:41119397-41119410:-	AAATATAAAAAAWT	14	Yes	AA/MAAT	No
chr7:43485861-43486289:-	L1PA7	chr7:43485861-43486289:-	chr7:43485861-43486289:-	chr7:43485861-43486289:-	chr7:43486290-43486599:-	chr7:43486292-43486600:-	SINE	AluSx3	AluSx3:1-294	311	TRUE	chr7:43486600-43486612:-	AAAATAAATTTAG	chr7:43485856-43485868:-	AAAAAAAATTTAG	13	Yes	AA/AAAA	No
chr7:53460044-53460869:+	L1PA13	chr7:53460044-53460869:+	chr7:53460044-53460869:+	chr7:53460044-53460869:+	chr7:53459797-53460043:+	chr7:53459828-53460042:+	SINE	AluJb	AluJb:84-302	312	TRUE	chr7:53459818-53459826:+	AAAGRAAAA	chr7:53460859-53460867:+	AAWGAAAAA	9	Yes	CT/AAAG	Yes
chr7:67239540-67239701:-	L1MA2	chr7:67239540-67239701:-	chr7:67239540-67239701:-	chr7:67239540-67239701:-	chr7:67239702-67240012:-	chr7:67239702-67240014:-	SINE	AluSx	AluSx:1-311	312	TRUE	chr7:67240047-67240055:-	TTACAAAAG	chr7:67239503-67239511:-	TTACAAAAG	9	Yes	AG/TTAC	No
chr7:70123307-70124561:-	L1PA14	chr7:70123307-70124561:-	chr7:70123307-70124561:-	chr7:70123307-70124561:-	chr7:70124562-70124873:-	chr7:70124562-70124860:-	SINE	AluSc5	AluSc5:1-299	309	TRUE	chr7:70124936-70124944:-	AAGAAAAAA	chr7:70123274-70123282:-	AAGMAAAAA	9	Yes	TA/AAGA	Yes
chr7:72346189-72346492:-	HAL1	chr7:72346189-72346492:-	chr7:72346189-72346492:-	chr7:72346189-72346492:-	chr7:72346493-72346831:-	chr7:72346512-72346814:-	SINE	AluSx1	AluSx1:1-304	312	TRUE	chr7:72346867-72346875:-	TTTATTTTT	chr7:72346209-72346217:-	TTTATTTTT	9	Yes	TA/TTTA	No
chr7:72574321-72574483:+	L1MA2	chr7:72574321-72574483:+	chr7:72574321-72574483:+	chr7:72574321-72574483:+	chr7:72574028-72574320:+	chr7:72574015-72574320:+	SINE	AluSx	AluSx:4-311	312	TRUE	chr7:72573981-72573989:+	TTACAAAAG	chr7:72574516-72574524:+	TTACAAAAG	9	Yes	AG/TTAC	No
chr7:77896155-77896286:-	L1PB4	chr7:77896155-77896286:-	chr7:77896155-77896286:-	chr7:77896155-77896286:-	chr7:77896287-77896418:-	chr7:77896287-77896560:+	SINE	AluJr	AluJr:13-289	312	TRUE	chr7:77896401-77896409:-	GAAAAAWAA	chr7:77896145-77896153:-	GAAAAAAWA	9	Yes	AA/GAAA	No
chr7:86856477-86856610:+	L1PA14	chr7:86856477-86856610:+	chr7:86856477-86856610:+	chr7:86856477-86856610:+	chr7:86856141-86856476:+	chr7:86856162-86856471:+	SINE	AluSx	AluSx:1-301	312	TRUE	chr7:86856143-86856155:+	AGAAAGTYCAYAG	chr7:86856610-86856622:+	ARAAAGTCCACAG	13	Yes	TT/AGAA	Yes
chr7:105676872-105676924:+	L1PA16	chr7:105676872-105676924:+	chr7:105676872-105676924:+	chr7:105676872-105676924:+	chr7:105676541-105676871:+	chr7:105676558-105676863:+	SINE	AluSz	AluSz:1-306	312	TRUE	chr7:105676541-105676551:+	AAAATACCTGA	chr7:105676931-105676941:+	AAAATACCTGA	11	Yes	TT/AAAA	Yes
chr7:107840489-107842328:+	L1PA5	chr7:107840489-107842328:+	chr7:107840489-107842328:+	chr7:107840489-107842328:+	chr7:107840219-107840488:+	chr7:107840234-107840488:+	SINE	AluYc	AluYc:1-278	299	TRUE	chr7:107840219-107840234:+	AAAAAAATTAATGACR	chr7:107842329-107842344:+	RAAAAAATTAGTGAYA	16	Yes	CC/AAAA	No
chr7:111916814-111916977:-	L1PB1	chr7:111916814-111916977:-	chr7:111916814-111916977:-	chr7:111916814-111916977:-	chr7:111916978-111917283:-	chr7:111916981-111917285:-	SINE	AluSc	AluSc:1-309	309	TRUE	chr7:111917287-111917297:-	TTWAAACATAK	chr7:111916771-111916781:-	TTAAAACATAG	11	Yes	TT/TTWA	No
chr7:127470208-127470315:+	L1MC3	chr7:127470208-127470315:+	chr7:127470208-127470315:+	chr7:127470208-127470315:+	chr7:127469876-127470207:+	chr7:127469886-127470194:+	SINE	AluSx3	AluSx3:2-311	311	TRUE	chr7:127469861-127469880:+	AAAGAAAATGTGGTGTATAT	chr7:127470347-127470366:+	AAAGAAAATGTGGTGTATAT	20	Yes	CT/AAAG	Yes
chr7:135639716-135640238:+	L1PA8	chr7:135639716-135640238:+	chr7:135639716-135640238:+	chr7:135639716-135640238:+	chr7:135639414-135639715:+	chr7:135639406-135639707:+	SINE	AluSx	AluSx:1-299	312	TRUE	chr7:135639391-135639405:+	GAAAAATATATTAGT	chr7:135640233-135640247:+	GAAAAATRTATTAGT	15	Yes	AT/GAAA	Yes
chr7:137163139-137163867:+	L1MA3	chr7:137163139-137163867:+	chr7:137163139-137163867:+	chr7:137163139-137163867:+	chr7:137162825-137163138:+	chr7:137162827-137163123:+	SINE	AluSx1	AluSx1:1-308	312	TRUE	chr7:137162791-137162803:+	TAAAAATCAAACA	chr7:137163862-137163874:+	TAAAAATAAAACA	13	Yes	GC/TAAA	No
chr7:139170031-139176364:+	L1MA3	chr7:139170031-139171791:+,chr7:139174459-139174740:+,chr7:139175050-139175818:+,chr7:139176118-139176364:+	chr7:139170031-139171791:+	chr7:139176118-139176364:+	chr7:139169865-139170030:+	chr7:139169730-139170017:+	SINE	AluJr	AluJr:2-285	312	TRUE	chr7:139169854-139169863:+	TAATAAAAAA	chr7:139176378-139176387:+	TAATAAAAAA	10	Yes	MA/TAAT	No
chr7:142988435-142989622:-	L1PB4	chr7:142988435-142989622:-	chr7:142988435-142989622:-	chr7:142988435-142989622:-	chr7:142989623-142989960:-	chr7:142989687-142989992:-	SINE	AluSz	AluSz:1-309	312	TRUE	chr7:142990007-142990015:-	AYATATCCA	chr7:142988477-142988485:-	ATATATCCA	9	Yes	TG/AYAT	No
chr8:2317684-2323739:-	L1PA2	chr8:2317684-2323739:-	chr8:2317684-2323739:-	chr8:2317684-2323739:-	chr8:2323740-2323805:-	chr8:2323743-2323798:-	SINE	Alu	Alu:239-294	301	TRUE	chr8:2323742-2323753:-	AAAAAAATAAAT	chr8:2317683-2317694:-	AAAAAAATAAAT	12	Yes	CA/AAAA	No
chr8:2397988-2404043:+	L1PA2	chr8:2397988-2404043:+	chr8:2397988-2404043:+	chr8:2397988-2404043:+	chr8:2397917-2397987:+	chr8:2397929-2397984:+	SINE	Alu	Alu:239-294	311	TRUE	chr8:2397974-2397985:+	AAAAAAATAAAT	chr8:2404033-2404044:+	AAAAAAATAAAT	12	Yes	CA/AAAA	No
chr8:8708772-8709912:-	L1PA10	chr8:8708772-8709455:-,chr8:8709749-8709912:-	chr8:8709749-8709912:-	chr8:8708772-8709455:-	chr8:8709913-8710118:-	chr8:8709913-8710116:+	SINE	AluJb	AluJb:131-312	312	TRUE	chr8:8710089-8710097:-	GTTTTGTTT	chr8:8708723-8708731:-	RTTTTRTTT	9	Yes	AT/GTTT	No
chr8:9087028-9087210:-	L1PA8	chr8:9087028-9087210:-	chr8:9087028-9087210:-	chr8:9087028-9087210:-	chr8:9087211-9087559:-	chr8:9087211-9087242:+,chr8:9087243-9087555:-	Simple_repeat,SINE	(TTATTT)n,AluSq	(TTATTT)n:1-34,AluSq:1-303	34,313	TRUE	chr8:9087518-9087526:-	CCCAGCACT	chr8:9086968-9086976:-	CCCAGCACT	9	Yes	AT/CCCA	No
chr8:10122533-10123856:-	L1PREC2	chr8:10122533-10123856:-	chr8:10122533-10123856:-	chr8:10122533-10123856:-	chr8:10123857-10123952:-	chr8:10123858-10123951:-	SINE	AluJb	AluJb:214-307	312	TRUE	chr8:10123967-10123976:-	TCCCTGAYCT	chr8:10122551-10122560:-	TCCCTGACCT	10	Yes	CC/TCCC	No
chr8:13201789-13201920:-	L1PREC2	chr8:13201789-13201920:-	chr8:13201789-13201920:-	chr8:13201789-13201920:-	chr8:13201921-13202285:-	chr8:13201922-13202243:-	SINE	AluSc	AluSc:1-309	309	TRUE	chr8:13202252-13202265:-	AAATYTWAAAATAC	chr8:13201771-13201784:-	AAATTTAAAAATAC	14	Yes	TT/AAAT	Yes
chr8:22514486-22515887:-	L1MA3	chr8:22514486-22514674:-,chr8:22514978-22515887:-	chr8:22514978-22515887:-	chr8:22514486-22514674:-	chr8:22515888-22516244:-	chr8:22515896-22515913:-,chr8:22515914-22515956:+,chr8:22515957-22516226:-	SINE,Simple_repeat,SINE	AluJo,(TTTAT)n,AluJo	AluJo:283-299,(TTTAT)n:1-43,AluJo:14-282	312,43,312	TRUE	chr8:22516298-22516309:-	GAAATAAAAGTT	chr8:22514422-22514433:-	GAAATCAAAGTT	12	Yes	AA/GAAA	No
chr8:41513030-41513168:-	L1MA2	chr8:41513030-41513168:-	chr8:41513030-41513168:-	chr8:41513030-41513168:-	chr8:41513169-41513379:-	chr8:41513176-41513239:-,chr8:41513241-41513366:-	SINE,SINE	AluSq2,AluSq10	AluSq2:238-301,AluSq10:1-126	313,313	TRUE	chr8:41513427-41513436:-	GAATATRGAC	chr8:41513049-41513058:-	GAATRTAGAC	10	Yes	TG/GAAT	No
chr8:42883084-42883315:+	L1PA17	chr8:42883084-42883315:+	chr8:42883084-42883315:+	chr8:42883084-42883315:+	chr8:42882751-42883083:+	chr8:42882780-42883082:+	SINE	AluJb	AluJb:1-303	312	TRUE	chr8:42882740-42882748:+	ATAAAGTTT	chr8:42883311-42883319:+	ATAAAGTTT	9	Yes	GC/ATAA	No
chr8:46608148-46614042:+	L1PA7	chr8:46608148-46610249:+,chr8:46610250-46614042:+	chr8:46608148-46610249:+	chr8:46610250-46614042:+	chr8:46607845-46608147:+	chr8:46607816-46608114:+	SINE	AluYe5	AluYe5:1-297	310	TRUE	chr8:46607838-46607847:+	CTGTAATCCC	chr8:46614065-46614074:+	CTGTAATCCC	10	Yes	GC/CTGT	No
chr8:50583774-50584510:-	L1PA5	chr8:50583774-50584510:-	chr8:50583774-50584510:-	chr8:50583774-50584510:-	chr8:50584511-50584581:-	chr8:50584513-50584582:-	SINE	AluYg6	AluYg6:230-299	311	TRUE	chr8:50584512-50584526:-	AAAAAAAAAAAAAAG	chr8:50583714-50583728:-	AAAAAAAAAAAAAAG	15	Yes	AA/AAAA	No
chr8:77041857-77048298:+	L1PA5	chr8:77041857-77045031:+,chr8:77045311-77048298:+	chr8:77041857-77045031:+	chr8:77045311-77048298:+	chr8:77041622-77041856:+	chr8:77041632-77041829:-	SINE	AluSz	AluSz:1-197	312	TRUE	chr8:77041623-77041631:+	TTTTTCCAG	chr8:77048355-77048363:+	TTTTTCCAG	9	Yes	AA/TTTT	No
chr8:123582311-123583530:+	L1PA8	chr8:123582311-123583530:+	chr8:123582311-123583530:+	chr8:123582311-123583530:+	chr8:123581885-123582310:+	chr8:123581892-123582209:+,chr8:123582237-123582307:+	SINE,snRNA	AluSz6,U3	AluSz6:4-312,U3:1-71	312,217	TRUE	chr8:123581853-123581863:+	AMAMACAAAAG	chr8:123583522-123583532:+	AAAAAMAAAAG	11	Yes	TG/AMAM	Yes
chr8:129482848-129482940:+	L1MA10	chr8:129482848-129482940:+	chr8:129482848-129482940:+	chr8:129482848-129482940:+	chr8:129482734-129482847:+	chr8:129482749-129482827:-	SINE	AluSz	AluSz:1-79	312	TRUE	chr8:129482735-129482743:+	AAAAAAAAA	chr8:129482999-129483007:+	AAAAAAAAA	9	Yes	TG/AAAA	Yes
chr9:8189593-8196700:+	L1PA16	chr9:8189593-8196700:+	chr9:8189593-8196700:+	chr9:8189593-8196700:+	chr9:8189278-8189592:+	chr9:8189285-8189588:+	SINE	AluJr	AluJr:1-297	312	TRUE	chr9:8189208-8189217:+	CACAKGTACT	chr9:8196666-8196675:+	CMCATGTACT	10	Yes	TC/CACA	No
chr9:9157707-9158307:-	L1PA11	chr9:9157707-9158307:-	chr9:9157707-9158307:-	chr9:9157707-9158307:-	chr9:9158308-9158629:-	chr9:9158308-9158332:+,chr9:9158333-9158626:+	LINE,SINE	L1MA7,AluSg	L1MA7:3546-3570,AluSg:14-307	6143,310	TRUE	chr9:9158649-9158657:-	GAGAAGAAA	chr9:9157692-9157700:-	GAGAAGAAA	9	Yes	TT/GAGA	No
chr9:16995813-16996877:+	L1MA1	chr9:16995813-16996877:+	chr9:16995813-16996877:+	chr9:16995813-16996877:+	chr9:16995500-16995812:+	chr9:16995500-16995799:+	SINE	AluSq2	AluSq2:1-301	313	TRUE	chr9:16995485-16995500:+	AAGACCTGTATTTAGR	chr9:16996887-16996902:+	AAGACCTGTATTTAGG	16	Yes	TT/AAGA	Yes
chr9:18518155-18518693:-	L1PA17	chr9:18518155-18518693:-	chr9:18518155-18518693:-	chr9:18518155-18518693:-	chr9:18518694-18518922:-	chr9:18518698-18518926:-	SINE	AluSx	AluSx:82-311	312	TRUE	chr9:18518930-18518938:-	TTYACTTTT	chr9:18518122-18518130:-	TTTACTTTT	9	Yes	CT/TTYA	No
chr9:26558206-26559339:+	L1PA7	chr9:26558206-26559339:+	chr9:26558206-26559339:+	chr9:26558206-26559339:+	chr9:26557856-26558205:+	chr9:26557877-26558205:+	SINE	AluSg	AluSg:1-301	310	TRUE	chr9:26557865-26557876:+	AAACTAAGTTAA	chr9:26559347-26559358:+	AAACTAAGTTAA	12	Yes	AA/AAAC	No
chr9:27418116-27420952:+	L1PB1	chr9:27418116-27420455:+,chr9:27420597-27420952:+	chr9:27418116-27420455:+	chr9:27420597-27420952:+	chr9:27417757-27418115:+	chr9:27417781-27418112:+	SINE	AluSc	AluSc:1-300	309	TRUE	chr9:27417758-27417769:+	AGAAAAYAGAAA	chr9:27420948-27420959:+	AGAAAATAGAAA	12	Yes	TT/AGAA	Yes
chr9:28635825-28641042:-	L1PA5	chr9:28635825-28641042:-	chr9:28635825-28641042:-	chr9:28635825-28641042:-	chr9:28641043-28641335:-	chr9:28641044-28641335:-	SINE	AluY	AluY:1-289	311	TRUE	chr9:28641336-28641346:-	AAAACCTCTGA	chr9:28635803-28635813:-	AAAACCTCTGA	11	Yes	TT/AAAA	Yes
chr9:33085450-33091567:+	L1PA5	chr9:33085450-33091567:+	chr9:33085450-33091567:+	chr9:33085450-33091567:+	chr9:33085232-33085449:+	chr9:33085268-33085440:+	SINE	AluSq2	AluSq2:134-307	313	TRUE	chr9:33085246-33085261:+	TCAAAAAAATAAAAAA	chr9:33091552-33091567:+	TCAAAAAAAAAAAAAA	16	Yes	TC/TCAA	No
chr9:75058220-75060567:+	L1PA6	chr9:75058220-75060567:+	chr9:75058220-75060567:+	chr9:75058220-75060567:+	chr9:75057938-75058219:+	chr9:75057953-75058219:+	SINE	AluSc	AluSc:1-282	309	TRUE	chr9:75057979-75057988:+	AATTCCAGCA	chr9:75060629-75060638:+	AATTCCAGCA	10	Yes	CT/AATT	No
chr9:83354240-83354668:+	L1PA16	chr9:83354240-83354668:+	chr9:83354240-83354668:+	chr9:83354240-83354668:+	chr9:83353916-83354239:+	chr9:83353921-83354225:-,chr9:83354226-83354239:-	SINE,LINE	AluSq2,L2a	AluSq2:1-303,L2a:3330-3332	313,3426	TRUE	chr9:83353918-83353929:+	AAWTTCYRTCTT	chr9:83354666-83354677:+	AAATTCTGTCTT	12	Yes	AA/AAWT	No
chr9:85221329-85221859:+	L1PA15	chr9:85221329-85221414:+,chr9:85221725-85221859:+	chr9:85221329-85221414:+	chr9:85221725-85221859:+	chr9:85221075-85221328:+	chr9:85221037-85221322:+	SINE	AluJb	AluJb:2-288	312	TRUE	chr9:85221020-85221036:+	TAAAATAGGTCATAGAG	chr9:85221895-85221911:+	TARAATAGGTCAYAGAR	17	Yes	AT/TAAA	Yes
chr9:91477876-91480116:-	L1P3	chr9:91477876-91480116:-	chr9:91477876-91480116:-	chr9:91477876-91480116:-	chr9:91480117-91480222:-	chr9:91480145-91480221:-	SINE	Alu	Alu:221-297	311	TRUE	chr9:91480152-91480160:-	AAAAAAAAA	chr9:91477832-91477840:-	AAAAAAARA	9	Yes	TC/AAAA	Yes
chr9:94751746-94751881:-	L1PA17	chr9:94751746-94751881:-	chr9:94751746-94751881:-	chr9:94751746-94751881:-	chr9:94751882-94752187:-	chr9:94751889-94752187:-	SINE	AluJb	AluJb:1-304	312	TRUE	chr9:94752189-94752202:-	AAGAAGTTTTCATG	chr9:94751733-94751746:-	AAGAAATTTTCATR	14	Yes	TG/AAGA	Yes
chr9:98891164-98891835:+	L1PA7	chr9:98891164-98891835:+	chr9:98891164-98891835:+	chr9:98891164-98891835:+	chr9:98890835-98891163:+	chr9:98890851-98891141:+	SINE	AluY	AluY:1-291	311	TRUE	chr9:98890835-98890849:+	AAAAATAAATCAGCC	chr9:98891864-98891878:+	AAAAAGAAATCAGCC	15	Yes	TG/AAAA	Yes
chr9:100253416-100259550:-	L1PA5	chr9:100253416-100259550:-	chr9:100253416-100259550:-	chr9:100253416-100259550:-	chr9:100259551-100260503:-	chr9:100259558-100259574:+,chr9:100259578-100259849:-,chr9:100259861-100260169:-,chr9:100260177-100260487:-	Simple_repeat,SINE,SINE,SINE	(T)n,AluSx1,AluSg,AluSg	(T)n:1-17,AluSx1:1-260,AluSg:1-309,AluSg:4-310	17,312,310,310	TRUE	chr9:100260493-100260504:-	GAAAATCATGTA	chr9:100253404-100253415:-	GAAAATCATRTA	12	Yes	TT/GAAA	Yes
chr9:101528795-101529143:-	L1PA13	chr9:101528795-101529143:-	chr9:101528795-101529143:-	chr9:101528795-101529143:-	chr9:101529144-101529461:-	chr9:101529154-101529454:-	SINE	AluSq2	AluSq2:1-302	313	TRUE	chr9:101529458-101529469:-	AAAAAGCTGARA	chr9:101528789-101528800:-	AAAAAGCTGAGA	12	Yes	TT/AAAA	Yes
chr9:104678339-104681518:+	L1MA3	chr9:104678339-104678554:+,chr9:104678574-104681518:+	chr9:104678339-104678554:+	chr9:104678574-104681518:+	chr9:104678272-104678338:+	chr9:104678241-104678332:+	SINE	AluJb	AluJb:212-303	312	TRUE	chr9:104678320-104678337:+	AAATAAAATAAAAGTGAG	chr9:104681550-104681567:+	AAATAAAATAAAAGTGAG	18	Yes	AT/AAAT	Yes
chr9:107482558-107482711:+	L1PA11	chr9:107482558-107482711:+	chr9:107482558-107482711:+	chr9:107482558-107482711:+	chr9:107482402-107482557:+	chr9:107482403-107482526:+,chr9:107482530-107482557:+	SINE,Low_complexity	AluJo,A-rich	AluJo:1-123,A-rich:1-30	312,30	TRUE	chr9:107482387-107482398:+	AGAAAAAGTTAA	chr9:107482733-107482744:+	AGAAAAAGTTAA	12	Yes	CT/AGAA	Yes
chr9:114083357-114083532:+	L1PA11	chr9:114083357-114083532:+	chr9:114083357-114083532:+	chr9:114083357-114083532:+	chr9:114083044-114083356:+	chr9:114083061-114083347:+	SINE	AluSq2	AluSq2:12-298	313	TRUE	chr9:114083041-114083049:+	AARAATCTT	chr9:114083531-114083539:+	AAGAATCTT	9	Yes	TT/AARA	Yes
chr9:121911412-121911939:+	L1PA7	chr9:121911412-121911939:+	chr9:121911412-121911939:+	chr9:121911412-121911939:+	chr9:121911128-121911411:+	chr9:121911123-121911411:+	SINE	AluSx1	AluSx1:1-297	312	TRUE	chr9:121911106-121911116:+	AGAATAGCCCT	chr9:121911951-121911961:+	AKAATAGCCCT	11	Yes	TC/AGAA	Yes
chr9:123477545-123477761:+	L1PA10	chr9:123477545-123477761:+	chr9:123477545-123477761:+	chr9:123477545-123477761:+	chr9:123477238-123477544:+	chr9:123477249-123477541:+	SINE	AluJr	AluJr:2-264	312	TRUE	chr9:123477238-123477247:+	AGATTAAATG	chr9:123477764-123477773:+	AGATTAAATG	10	Yes	GT/AGAT	No
chr10:2741299-2742299:-	L1PB4	chr10:2741299-2741525:-,chr10:2741887-2742299:-	chr10:2741887-2742299:-	chr10:2741299-2741525:-	chr10:2742300-2742528:-	chr10:2742300-2742495:-	SINE	AluJb	AluJb:87-292	312	TRUE	chr10:2742514-2742523:-	TATCAGYCCA	chr10:2741265-2741274:-	TATCAGCCCA	10	Yes	TT/TATC	No
chr10:4705705-4705909:+	L1PA13	chr10:4705705-4705909:+	chr10:4705705-4705909:+	chr10:4705705-4705909:+	chr10:4705326-4705704:+	chr10:4705259-4705613:-,chr10:4705639-4705682:+	SINE,Simple_repeat	AluSx,(TTTG)n	AluSx:1-312,(TTTG)n:1-47	312,47	TRUE	chr10:4705309-4705318:+	GTTTGTTTTK	chr10:4705930-4705939:+	RTTTGTTTTT	10	Yes	TT/GTTT	No
chr10:8469963-8470268:+	L1PA13	chr10:8469963-8470268:+	chr10:8469963-8470268:+	chr10:8469963-8470268:+	chr10:8469657-8469962:+	chr10:8469665-8469958:+	SINE	AluSx1	AluSx1:2-294	312	TRUE	chr10:8469649-8469657:+	AAGAAATGC	chr10:8470279-8470287:+	AAGAAATGC	9	Yes	GT/AAGA	Yes
chr10:8479880-8480369:-	L1PA10	chr10:8479880-8480369:-	chr10:8479880-8480369:-	chr10:8479880-8480369:-	chr10:8480370-8480513:-	chr10:8480370-8480389:+,chr10:8480396-8480513:-	Simple_repeat,SINE	(TTA)n,AluJr	(TTA)n:1-21,AluJr:1-118	21,312	TRUE	chr10:8480515-8480523:-	TGTCCACCT	chr10:8479818-8479826:-	YGTCCRCCY	9	Yes	AT/TGTC	No
chr10:8950575-8950711:-	L1PB2	chr10:8950575-8950711:-	chr10:8950575-8950711:-	chr10:8950575-8950711:-	chr10:8950712-8950987:-	chr10:8950712-8950975:-	SINE	AluJr	AluJr:1-268	312	TRUE	chr10:8950974-8950987:-	AAACARTCATCAGG	chr10:8950510-8950523:-	AAACTATCATCAGG	14	Yes	TT/AAAC	Yes
chr10:19676677-19681849:-	L1PA10	chr10:19676677-19681849:-	chr10:19676677-19681849:-	chr10:19676677-19681849:-	chr10:19681850-19682020:-	chr10:19681859-19682004:-	SINE	AluSc	AluSc:126-297	309	TRUE	chr10:19682049-19682063:-	CTAAAGTAAAATAAA	chr10:19676673-19676687:-	CTAAAATAAAATAAW	15	Yes	GT/CTAA	No
chr10:20171918-20172109:+	L1PB4	chr10:20171918-20172109:+	chr10:20171918-20172109:+	chr10:20171918-20172109:+	chr10:20171828-20171917:+	chr10:20171829-20171917:+	SINE	AluJo	AluJo:2-90	312	TRUE	chr10:20171862-20171871:+	CAYTTTRGKW	chr10:20172154-20172163:+	CATTTTGGGA	10	Yes	AG/CAYT	No
chr10:20291417-20297572:-	L1PA4	chr10:20291417-20297572:-	chr10:20291417-20297572:-	chr10:20291417-20297572:-	chr10:20297573-20297708:-	chr10:20297581-20297695:-	SINE	AluSq2	AluSq2:184-298	313	TRUE	chr10:20297695-20297709:-	TAAAATGAAAAAGGG	chr10:20291393-20291407:-	TAAAATGAAAAAGGG	15	Yes	TT/TAAA	Yes
chr10:21034799-21034939:-	L1PA10	chr10:21034799-21034939:-	chr10:21034799-21034939:-	chr10:21034799-21034939:-	chr10:21034940-21035351:-	chr10:21034944-21034989:+,chr10:21034990-21035021:-,chr10:21035022-21035297:-	Simple_repeat,SINE,SINE	(TTAT)n,Alu,AluSx1	(TTAT)n:1-46,Alu:252-283,AluSx1:1-277	46,301,312	TRUE	chr10:21035338-21035347:-	CTAATTTTGG	chr10:21034785-21034794:-	CTAATTTTGG	10	Yes	TA/CTAA	No
chr10:21242245-21242630:+	L1PA15	chr10:21242245-21242630:+	chr10:21242245-21242630:+	chr10:21242245-21242630:+	chr10:21241913-21242244:+	chr10:21241920-21242233:+	SINE	AluJb	AluJb:1-311	312	TRUE	chr10:21241905-21241913:+	AAGAAATGT	chr10:21242625-21242633:+	AAGAAATGT	9	Yes	CT/AAGA	Yes
chr10:23653281-23654159:+	L1MA3	chr10:23653281-23653370:+,chr10:23653730-23654159:+	chr10:23653281-23653370:+	chr10:23653730-23654159:+	chr10:23652960-23653280:+	chr10:23652970-23653276:+	SINE	AluJb	AluJb:1-303	312	TRUE	chr10:23652952-23652961:+	TTTAAAAWWK	chr10:23654165-23654174:+	TTTAAAAAAT	10	Yes	AC/TTTA	No
chr10:25098930-25099840:-	L1PB3	chr10:25098930-25099840:-	chr10:25098930-25099840:-	chr10:25098930-25099840:-	chr10:25099841-25100182:-	chr10:25099888-25100185:+	SINE	AluJr	AluJr:17-311	312	TRUE	chr10:25100165-25100182:-	TTTTTTTGTWTTTTTGGK	chr10:25098865-25098882:-	TTTWKTTATTTTTTTGGG	18	Yes	TT/TTTT	No
chr10:28805403-28805691:-	L1MA1	chr10:28805403-28805691:-	chr10:28805403-28805691:-	chr10:28805403-28805691:-	chr10:28805692-28806171:-	chr10:28805692-28805826:-,chr10:28805828-28806159:-	SINE,SINE	AluJr,AluSx3	AluJr:134-266,AluSx3:2-305	312,311	TRUE	chr10:28806165-28806176:-	AAAAGAAACCCA	chr10:28805371-28805382:-	AAAAGGAACCCA	12	Yes	TC/AAAA	Yes
chr10:33414853-33415708:+	L1PA16	chr10:33414853-33415708:+	chr10:33414853-33415708:+	chr10:33414853-33415708:+	chr10:33414559-33414852:+	chr10:33414574-33414839:+	SINE	AluJr	AluJr:1-267	312	TRUE	chr10:33414559-33414575:+	AAAAATCTAGTYCCAGG	chr10:33415719-33415735:+	AAAAAYCTAGTCCCAGS	17	Yes	TC/AAAA	Yes
chr10:48183870-48184129:+	L1PREC2	chr10:48183870-48184129:+	chr10:48183870-48184129:+	chr10:48183870-48184129:+	chr10:48183561-48183869:+	chr10:48183569-48183869:+	SINE	AluSz	AluSz:1-300	312	TRUE	chr10:48183588-48183597:+	YRCCTGTAAT	chr10:48184072-48184081:+	TGCCTGTAAT	10	Yes	CA/YRCC	No
chr10:51747682-51747758:-	L1MB4	chr10:51747682-51747758:-	chr10:51747682-51747758:-	chr10:51747682-51747758:-	chr10:51747759-51747833:-	chr10:51747794-51747874:-	SINE	AluSx3	AluSx3:195-275	311	TRUE	chr10:51747874-51747890:-	AAAATTCAAAGAATTCT	chr10:51747633-51747649:-	AAAAATCAAAGAATTCT	17	Yes	TT/AAAA	Yes
chr10:69580296-69580972:-	L1PA15	chr10:69580296-69580972:-	chr10:69580296-69580972:-	chr10:69580296-69580972:-	chr10:69580973-69581296:-	chr10:69580983-69581279:-	SINE	AluSz6	AluSz6:1-300	312	TRUE	chr10:69581277-69581294:-	TAAAAATCCCTTTCTGGC	chr10:69580257-69580274:-	TAAAAATCTYTTTCTGGC	18	Yes	TT/TAAA	Yes
chr10:89089370-89089676:-	L1PA15	chr10:89089370-89089676:-	chr10:89089370-89089676:-	chr10:89089370-89089676:-	chr10:89089677-89090007:-	chr10:89089684-89089990:-	SINE	AluSx1	AluSx1:1-306	312	TRUE	chr10:89089990-89090007:-	TWAAAAAGARAGAGAGRG	chr10:89089351-89089368:-	TTAAARAGAGAGAGAGAG	18	Yes	GT/TWAA	Yes
chr10:92566457-92566800:+	L1MA2	chr10:92566457-92566800:+	chr10:92566457-92566800:+	chr10:92566457-92566800:+	chr10:92566173-92566456:+	chr10:92566075-92566383:+,chr10:92566384-92566414:+,chr10:92566415-92566442:+	SINE,Simple_repeat,Simple_repeat	AluJb,(CT)n,(AC)n	AluJb:2-273,(CT)n:1-31,(AC)n:1-29	312,31,29	TRUE	chr10:92566133-92566141:+	AYTGCTTGA	chr10:92566777-92566785:+	AMTGCYTGA	9	Yes	GG/AYTG	No
chr10:95928411-95934850:-	L1PA7	chr10:95928411-95934850:-	chr10:95928411-95934850:-	chr10:95928411-95934850:-	chr10:95934851-95935176:-	chr10:95934857-95935170:-	SINE	AluSx	AluSx:1-312	312	TRUE	chr10:95935132-95935143:-	ATCCCARCACTT	chr10:95928432-95928443:-	ATYCCAGAACTT	12	Yes	TA/ATCC	No
chr10:97860158-97860380:-	L1MA2	chr10:97860158-97860380:-	chr10:97860158-97860380:-	chr10:97860158-97860380:-	chr10:97860381-97860671:-	chr10:97860394-97860652:-	SINE	AluJb	AluJb:1-259	312	TRUE	chr10:97860666-97860680:-	AAAATTARGGYTTAA	chr10:97860091-97860105:-	AAAATTARGATTTAA	15	Yes	TA/AAAA	Yes
chr10:113516565-113516759:+	L1PB2	chr10:113516565-113516759:+	chr10:113516565-113516759:+	chr10:113516565-113516759:+	chr10:113516464-113516564:+	chr10:113516420-113516556:+	SINE	AluJb	AluJb:1-135	312	TRUE	chr10:113516405-113516418:+	AAAATTGACCTTTT	chr10:113516769-113516782:+	AAAATGGACCTTTW	14	Yes	TT/AAAA	Yes
chr10:126749924-126756419:-	L1PB1	chr10:126749924-126751599:-,chr10:126751629-126756419:-	chr10:126751629-126756419:-	chr10:126749924-126751599:-	chr10:126756420-126756685:-	chr10:126756431-126756730:-	SINE	AluSg	AluSg:2-307	310	TRUE	chr10:126756738-126756752:-	GAATAGAAAACAGGR	chr10:126749880-126749894:-	GAATAGAACACAGGG	15	Yes	AA/GAAT	No
chr11:7008472-7010580:+	L1PA15	chr11:7008472-7010580:+	chr11:7008472-7010580:+	chr11:7008472-7010580:+	chr11:7008146-7008471:+	chr11:7008151-7008460:+	SINE	AluJb	AluJb:2-308	312	TRUE	chr11:7008095-7008103:+	AAAAAATGT	chr11:7010575-7010583:+	AAAAAAWGT	9	Yes	AC/AAAA	No
chr11:12365967-12372097:+	L1PA6	chr11:12365967-12372097:+	chr11:12365967-12372097:+	chr11:12365967-12372097:+	chr11:12365642-12365966:+	chr11:12365662-12365960:+	SINE	AluSg	AluSg:1-299	310	TRUE	chr11:12365649-12365659:+	ATACTAATAGC	chr11:12372108-12372118:+	ATACTAATAGC	11	Yes	AC/ATAC	No
chr11:76083049-76083122:+	L1PA17	chr11:76083049-76083122:+	chr11:76083049-76083122:+	chr11:76083049-76083122:+	chr11:76082788-76083048:+	chr11:76082748-76083033:+	SINE	AluJb	AluJb:1-289	312	TRUE	chr11:76082732-76082746:+	AAGAATATCTGCTTT	chr11:76083121-76083135:+	AAGAATATCTGCTTT	15	Yes	AT/AAGA	Yes
chr11:79586090-79591129:+	L1P2	chr11:79586090-79591129:+	chr11:79586090-79591129:+	chr11:79586090-79591129:+	chr11:79585788-79586089:+	chr11:79585795-79586048:+,chr11:79586049-79586077:+	SINE,Low_complexity	AluSx1,A-rich	AluSx1:1-253,A-rich:1-29	312,29	TRUE	chr11:79585769-79585779:+	AAGCTGAAACT	chr11:79591071-79591081:+	AAGCTGAAACT	11	Yes	CC/AAGC	No
chr11:83734162-83734198:-	L1M1	chr11:83734162-83734198:-	chr11:83734162-83734198:-	chr11:83734162-83734198:-	chr11:83734199-83734749:-	chr11:83734267-83734337:+,chr11:83734339-83734434:+,chr11:83734435-83734456:+,chr11:83734457-83734750:-	DNA,Simple_repeat,Simple_repeat,SINE	Charlie9,(CCTT)n,(TC)n,AluSx3	Charlie9:4-77,(CCTT)n:1-96,(TC)n:1-22,AluSx3:1-293	261,96,22,311	TRUE	chr11:83734756-83734764:-	TAAAGAAAA	chr11:83734175-83734183:-	TAAAGAAAA	9	Yes	TT/TAAA	Yes
chr11:86339750-86340648:-	L1PA6	chr11:86339750-86340648:-	chr11:86339750-86340648:-	chr11:86339750-86340648:-	chr11:86340649-86340942:-	chr11:86340657-86340942:-	SINE	AluSg	AluSg:1-287	310	TRUE	chr11:86340943-86340954:-	AAAACTATTTGA	chr11:86339742-86339753:-	AAAACTATTTGA	12	Yes	AT/AAAA	Yes
chr11:94036858-94042888:+	L1PA2	chr11:94036858-94042888:+	chr11:94036858-94042888:+	chr11:94036858-94042888:+	chr11:94036603-94036857:+	chr11:94036619-94036857:+	SINE	AluY	AluY:65-300	311	TRUE	chr11:94036603-94036618:+	AAAACTGCATGAATTG	chr11:94042890-94042905:+	AAAACTGCATGAATTG	16	Yes	AC/AAAA	No
chr11:111233265-111233389:+	L1MA10	chr11:111233265-111233389:+	chr11:111233265-111233389:+	chr11:111233265-111233389:+	chr11:111232855-111233264:+	chr11:111232866-111232972:-,chr11:111232977-111233261:-	SINE,SINE	AluSc,AluJr	AluSc:1-107,AluJr:7-292	309,312	TRUE	chr11:111232847-111232864:+	AAAGAAAATGTGGTACAT	chr11:111233404-111233421:+	AAAGAAAATATGGTACAT	18	Yes	AT/AAAG	Yes
chr11:113948892-113949031:+	L1PA4	chr11:113948892-113949031:+	chr11:113948892-113949031:+	chr11:113948892-113949031:+	chr11:113948572-113948891:+	chr11:113948586-113948877:+	SINE	AluSp	AluSp:5-297	313	TRUE	chr11:113948571-113948585:+	GAAAAGTAAATAATG	chr11:113949027-113949041:+	RAAAAGTAAATAATG	15	Yes	TT/GAAA	Yes
chr12:18944553-18945288:-	L1PA8	chr12:18944553-18945288:-	chr12:18944553-18945288:-	chr12:18944553-18945288:-	chr12:18945289-18945619:-	chr12:18945315-18945620:-	SINE	AluSx1	AluSx1:1-297	312	TRUE	chr12:18945651-18945660:-	WAAAAAGAAA	chr12:18944539-18944548:-	AAAAAARAAA	10	Yes	TT/WAAA	Yes
chr12:19326572-19329791:-	L1PA16	chr12:19326572-19327632:-,chr12:19327944-19328558:-,chr12:19328599-19329791:-	chr12:19328599-19329791:-	chr12:19326572-19327632:-	chr12:19329792-19330062:-	chr12:19329800-19330071:+	SINE	AluJb	AluJb:6-303	312	TRUE	chr12:19330110-19330119:-	AAATAAATAA	chr12:19326573-19326582:-	AAATAAATAA	10	Yes	TT/AAAT	Yes
chr12:26707855-26708912:+	L1MA3	chr12:26707855-26708912:+	chr12:26707855-26708912:+	chr12:26707855-26708912:+	chr12:26707514-26707854:+	chr12:26707529-26707829:-	SINE	AluSx1	AluSx1:1-303	312	TRUE	chr12:26707510-26707519:+	AAATTWAAAA	chr12:26708903-26708912:+	AAATTAAAAA	10	Yes	TG/AAAT	Yes
chr12:41706700-41707993:-	L1PA16	chr12:41706700-41707365:-,chr12:41707657-41707993:-	chr12:41707657-41707993:-	chr12:41706700-41707365:-	chr12:41707994-41708329:-	chr12:41708028-41708332:-	SINE	AluJr	AluJr:1-298	312	TRUE	chr12:41708333-41708346:-	AAAATATTAATTTT	chr12:41706676-41706689:-	AAAATACTAATTTT	14	Yes	AT/AAAA	Yes
chr12:50023761-50024660:+	L1PB4	chr12:50023761-50023879:+,chr12:50024177-50024660:+	chr12:50023761-50023879:+	chr12:50024177-50024660:+	chr12:50023551-50023760:+	chr12:50023452-50023760:+	SINE	AluSz	AluSz:1-310	312	TRUE	chr12:50023572-50023580:+	ARAAAYAAA	chr12:50024679-50024687:+	AAAAATAAA	9	Yes	TT/ARAA	Yes
chr12:53095314-53095841:+	L1PA10	chr12:53095314-53095841:+	chr12:53095314-53095841:+	chr12:53095314-53095841:+	chr12:53094753-53095313:+	chr12:53094708-53094990:-,chr12:53095023-53095313:+	SINE,SINE	AluJb,AluJb	AluJb:12-312,AluJb:3-296	312,312	TRUE	chr12:53094698-53094707:+	GAGCACAGCC	chr12:53095880-53095889:+	GAGCACAGCC	10	Yes	AG/GAGC	No
chr12:54761627-54762060:+	L1PA5	chr12:54761627-54762060:+	chr12:54761627-54762060:+	chr12:54761627-54762060:+	chr12:54761317-54761626:+	chr12:54761331-54761626:+	SINE	AluSp	AluSp:1-298	313	TRUE	chr12:54761320-54761330:+	AATCAGAAATA	chr12:54762094-54762104:+	AATCAGAAATA	11	Yes	AC/AATC	No
chr12:64672062-64672213:-	L1MA3	chr12:64672062-64672213:-	chr12:64672062-64672213:-	chr12:64672062-64672213:-	chr12:64672214-64672815:-	chr12:64672215-64672525:-,chr12:64672531-64672816:-	SINE,SINE	AluSx,AluJr	AluSx:1-311,AluJr:1-293	312,312	TRUE	chr12:64672840-64672851:-	ARAGTCTGAAGA	chr12:64672020-64672031:-	AAAGTCTGAAGA	12	Yes	AS/ARAG	No
chr12:74062792-74063248:+	L1PA15	chr12:74062792-74063248:+	chr12:74062792-74063248:+	chr12:74062792-74063248:+	chr12:74062703-74062791:+	chr12:74062715-74062787:-	SINE	AluJr	AluJr:13-85	312	TRUE	chr12:74062703-74062717:+	AAAAGTTTTAGTGTC	chr12:74063245-74063259:+	AAAARTTTTAATGTC	15	Yes	TT/AAAA	Yes
chr12:78757582-78758271:+	L1PB4	chr12:78757582-78758271:+	chr12:78757582-78758271:+	chr12:78757582-78758271:+	chr12:78757210-78757581:+	chr12:78757159-78757290:+,chr12:78757292-78757580:+	LINE,SINE	L1P5,AluJr	L1P5:5355-5489,AluJr:39-295	6156,312	TRUE	chr12:78757181-78757192:+	AAAATAYTTTTT	chr12:78758268-78758279:+	AAWATACATTTT	12	Yes	AA/AAAA	No
chr12:80578071-80578330:-	L1PA4	chr12:80578071-80578330:-	chr12:80578071-80578330:-	chr12:80578071-80578330:-	chr12:80578331-80578692:-	chr12:80578379-80578692:-	SINE	AluYm1	AluYm1:1-311	311	TRUE	chr12:80578693-80578704:-	TTTCCCATTCTT	chr12:80578036-80578047:-	TTTCCCATTCTT	12	Yes	TT/TTTC	No
chr12:86314379-86316874:+	L1PA16	chr12:86314379-86315420:+,chr12:86315736-86316874:+	chr12:86314379-86315420:+	chr12:86315736-86316874:+	chr12:86314273-86314378:+	chr12:86314275-86314378:+	SINE	AluSc	AluSc:1-104	309	TRUE	chr12:86314214-86314222:+	AAYATCAYA	chr12:86316807-86316815:+	AACATCACR	9	Yes	TT/AAYA	Yes
chr12:89440654-89446709:+	L1PA5	chr12:89440654-89446709:+	chr12:89440654-89446709:+	chr12:89440654-89446709:+	chr12:89440587-89440653:+	chr12:89440593-89440643:+	SINE	AluSp	AluSp:86-137	313	TRUE	chr12:89440581-89440592:+	GAAAAACATTTT	chr12:89446733-89446744:+	GAAAAACATTTT	12	Yes	AG/GAAA	No
chr12:114957936-114958627:-	L1ME4b	chr12:114957936-114958067:-,chr12:114958202-114958627:-	chr12:114958202-114958627:-	chr12:114957936-114958067:-	chr12:114958628-114958675:-	chr12:114958629-114958669:+	SINE	Alu	Alu:1-41	133	TRUE	chr12:114958602-114958614:-	TTATATATATATA	chr12:114957910-114957922:-	TTATATATATATA	13	Yes	AT/TTAT	No
chr12:119040183-119040733:-	L1PB1	chr12:119040183-119040733:-	chr12:119040183-119040733:-	chr12:119040183-119040733:-	chr12:119040734-119041058:-	chr12:119040742-119041047:-	SINE	AluSz	AluSz:3-303	312	TRUE	chr12:119041124-119041132:-	TTATTAAKG	chr12:119040142-119040150:-	TTATTAATG	9	Yes	AA/TTAT	No
chr12:127921966-127922172:-	L1PA13	chr12:127921966-127922172:-	chr12:127921966-127922172:-	chr12:127921966-127922172:-	chr12:127922173-127922453:-	chr12:127922178-127922445:-	SINE	AluJo	AluJo:32-299	312	TRUE	chr12:127922508-127922518:-	YTGTTTTATAT	chr12:127921904-127921914:-	TTGTTTTATAT	11	Yes	TC/YTGT	No
chr13:20555019-20555173:-	L1PA16	chr13:20555019-20555173:-	chr13:20555019-20555173:-	chr13:20555019-20555173:-	chr13:20555174-20555413:-	chr13:20555176-20555485:-	SINE	AluSx	AluSx:1-309	312	TRUE	chr13:20555354-20555366:-	YAAAAAWWMMAAA	chr13:20555000-20555012:-	TAAAAATAAWAAA	13	Yes	AC/YAAA	No
chr13:22066867-22067341:-	L1PB4	chr13:22066867-22067341:-	chr13:22066867-22067341:-	chr13:22066867-22067341:-	chr13:22067342-22067505:-	chr13:22067343-22067547:-	SINE	AluJr4	AluJr4:107-304	312	TRUE	chr13:22067524-22067533:-	RAAWTAAAAA	chr13:22066868-22066877:-	AAATTWWAAA	10	Yes	CA/RAAW	No
chr13:24834450-24840892:+	L1PB1	chr13:24834450-24840892:+	chr13:24834450-24840892:+	chr13:24834450-24840892:+	chr13:24834123-24834449:+	chr13:24834124-24834417:+,chr13:24834420-24834445:+	SINE,Simple_repeat	AluSx,(AAC)n	AluSx:1-285,(AAC)n:1-26	312,26	TRUE	chr13:24834106-24834115:+	TGRWAAAAAA	chr13:24840883-24840892:+	TGGAAAAAAW	10	Yes	CC/TGRW	No
chr13:24945290-24949024:+	L1PA16	chr13:24945290-24949024:+	chr13:24945290-24949024:+	chr13:24945290-24949024:+	chr13:24945010-24945289:+	chr13:24944997-24945289:-	SINE	AluSg	AluSg:1-293	310	TRUE	chr13:24944981-24944989:+	TATTCTAAG	chr13:24949089-24949097:+	YATTMTAAG	9	Yes	AC/TATT	No
chr13:32523708-32523948:+	L1PB1	chr13:32523708-32523948:+	chr13:32523708-32523948:+	chr13:32523708-32523948:+	chr13:32523190-32523707:+	chr13:32523109-32523404:+,chr13:32523405-32523702:+	SINE,SINE	AluSz6,AluSg4	AluSz6:1-296,AluSg4:1-299	312,310	TRUE	chr13:32523179-32523187:+	TCAGGAGTT	chr13:32524003-32524011:+	TCAGGAGTT	9	Yes	GG/TCAG	No
chr13:38834023-38840413:-	L1PA3	chr13:38834023-38837764:-,chr13:38837795-38840413:-	chr13:38837795-38840413:-	chr13:38834023-38837764:-	chr13:38840414-38840512:-	chr13:38840416-38840504:-	SINE	AluSx3	AluSx3:217-305	311	TRUE	chr13:38840505-38840513:-	GGTMATTTG	chr13:38834012-38834020:-	GGTAATTTG	9	Yes	AA/GGTM	No
chr13:43562050-43564357:+	L1M1	chr13:43562050-43562113:+,chr13:43562112-43564157:+,chr13:43564144-43564357:+	chr13:43562050-43562113:+	chr13:43564144-43564357:+	chr13:43561798-43562049:+	chr13:43561708-43561974:+,chr13:43561975-43562034:+	SINE,Low_complexity	AluJb,G-rich	AluJb:1-290,G-rich:1-60	312,60	TRUE	chr13:43561822-43561832:+	ATACAAAAATT	chr13:43564404-43564414:+	ATACAAAAATT	11	Yes	AA/ATAC	No
chr13:44467198-44468375:+	L1PB3	chr13:44467198-44468375:+	chr13:44467198-44468375:+	chr13:44467198-44468375:+	chr13:44466922-44467197:+	chr13:44466881-44467187:+	SINE	AluSz	AluSz:1-308	312	TRUE	chr13:44466913-44466921:+	AGCACTTTG	chr13:44468439-44468447:+	AGCACTTTG	9	Yes	CC/AGCA	No
chr13:46133708-46133897:+	L1PA16	chr13:46133708-46133897:+	chr13:46133708-46133897:+	chr13:46133708-46133897:+	chr13:46133270-46133707:+	chr13:46133294-46133342:+,chr13:46133343-46133631:+,chr13:46133640-46133707:+	LINE,SINE,Low_complexity	L1PA16,AluJb,A-rich	L1PA16:5924-5972,AluJb:2-288,A-rich:1-66	6166,312,66	TRUE	chr13:46133282-46133294:+	AATSATGGRTTTT	chr13:46133906-46133918:+	AATGATGGGYTTT	13	Yes	AA/AATS	No
chr13:46863664-46864403:+	L1PA13	chr13:46863664-46864403:+	chr13:46863664-46864403:+	chr13:46863664-46864403:+	chr13:46863338-46863663:+	chr13:46863340-46863656:+	SINE	AluJo	AluJo:1-312	312	TRUE	chr13:46863331-46863339:+	CTTGTAATT	chr13:46864416-46864424:+	CTTSTAATT	9	Yes	AA/CTTG	No
chr13:51545327-51546939:-	L1PA7	chr13:51545327-51546939:-	chr13:51545327-51546939:-	chr13:51545327-51546939:-	chr13:51546940-51547259:-	chr13:51546971-51547247:-	SINE	AluSx3	AluSx3:1-277	311	TRUE	chr13:51547251-51547261:-	AAAGGTGGAGA	chr13:51545302-51545312:-	AAAGGTGGAGA	11	Yes	AT/AAAG	Yes
chr13:56890223-56890399:-	L1ME3	chr13:56890223-56890399:-	chr13:56890223-56890399:-	chr13:56890223-56890399:-	chr13:56890400-56890706:-	chr13:56890403-56890700:-	SINE	AluSz	AluSz:6-305	312	TRUE	chr13:56890714-56890723:-	AAAAAAAAGT	chr13:56890212-56890221:-	AAAAAAAAGT	10	Yes	AA/AAAA	No
chr13:66451029-66451165:+	L1PA5	chr13:66451029-66451165:+	chr13:66451029-66451165:+	chr13:66451029-66451165:+	chr13:66450722-66451028:+	chr13:66450734-66451028:+	SINE	AluY	AluY:1-293	311	TRUE	chr13:66450722-66450733:+	AAAATTCACTCA	chr13:66451175-66451186:+	AAAATTCACTCA	12	Yes	TT/AAAA	Yes
chr13:67427082-67428456:-	L1MA2	chr13:67427082-67427286:-,chr13:67427287-67428456:-	chr13:67427287-67428456:-	chr13:67427082-67427286:-	chr13:67428457-67428742:-	chr13:67428469-67428776:-	SINE	AluSx1	AluSx1:1-312	312	TRUE	chr13:67428750-67428759:-	CATGCCTGTA	chr13:67427143-67427152:-	CATGCCTGTA	10	Yes	CT/CATG	No
chr13:71843075-71843255:-	L1MA1	chr13:71843075-71843255:-	chr13:71843075-71843255:-	chr13:71843075-71843255:-	chr13:71843256-71843559:-	chr13:71843256-71843560:-	SINE	AluJb	AluJb:5-312	312	TRUE	chr13:71843566-71843577:-	AAATAACATTCA	chr13:71843064-71843075:-	AAATAACATTCA	12	Yes	TT/AAAT	Yes
chr13:76979902-76980051:+	L1PA8	chr13:76979902-76980051:+	chr13:76979902-76980051:+	chr13:76979902-76980051:+	chr13:76979570-76979901:+	chr13:76979575-76979889:+	SINE	AluSq2	AluSq2:1-304	313	TRUE	chr13:76979557-76979572:+	TAAAAATGAGAAGCCC	chr13:76980078-76980093:+	TAAAAATTAGAAGMCC	16	Yes	YT/TAAA	Yes
chr13:83741979-83743330:+	L1PA12	chr13:83741979-83742465:+,chr13:83742809-83743330:+	chr13:83741979-83742465:+	chr13:83742809-83743330:+	chr13:83741599-83741978:+	chr13:83741601-83741898:+	SINE	AluJb	AluJb:1-289	312	TRUE	chr13:83741591-83741600:+	AAWTRAAAGT	chr13:83743313-83743322:+	AAATAAAAGT	10	Yes	AC/AAWT	No
chr13:85684198-85684338:+	L1P3	chr13:85684198-85684293:+,chr13:85684292-85684338:+	chr13:85684198-85684293:+	chr13:85684292-85684338:+	chr13:85683894-85684197:+	chr13:85683907-85684180:+	SINE	AluJb	AluJb:22-295	312	TRUE	chr13:85683843-85683851:+	ATATTAATT	chr13:85684369-85684377:+	ATMTTAATT	9	Yes	TT/ATAT	No
chr13:89022274-89024535:-	L1PA6	chr13:89022274-89024535:-	chr13:89022274-89024535:-	chr13:89022274-89024535:-	chr13:89024536-89024709:-	chr13:89024538-89024678:-	SINE	AluYc	AluYc:166-299	299	TRUE	chr13:89024710-89024721:-	ATACATTGTTTA	chr13:89022259-89022270:-	AWAYATTGTTTA	12	Yes	AG/ATAC	No
chr13:93822458-93822829:-	L1PA7	chr13:93822458-93822829:-	chr13:93822458-93822829:-	chr13:93822458-93822829:-	chr13:93822830-93823176:-	chr13:93822830-93822875:+,chr13:93822876-93823162:-	Simple_repeat,SINE	(TTA)n,AluSc8	(TTA)n:1-47,AluSc8:1-287	47,311	TRUE	chr13:93823163-93823177:-	ATAAAAATAATTTTY	chr13:93822439-93822453:-	ATAATAATAATTTTC	15	Yes	TT/ATAA	Yes
chr13:98271400-98272017:-	L1PA8	chr13:98271400-98272017:-	chr13:98271400-98272017:-	chr13:98271400-98272017:-	chr13:98272018-98272207:-	chr13:98272027-98272329:-	SINE	AluSx1	AluSx1:1-303	312	TRUE	chr13:98272242-98272250:-	TGAGACAAG	chr13:98271353-98271361:-	TGAGAYAAG	9	Yes	TT/TGAG	No
chr13:109849804-109850049:-	L1PA5	chr13:109849804-109850049:-	chr13:109849804-109850049:-	chr13:109849804-109850049:-	chr13:109850050-109850314:-	chr13:109850050-109850316:-	SINE	AluY	AluY:32-298	311	TRUE	chr13:109850356-109850367:-	AATTCAAAAAAA	chr13:109849806-109849817:-	AATWAAAAAAAA	12	Yes	TA/AATT	No
chr14:25474132-25474981:+	L1PA4	chr14:25474132-25474981:+	chr14:25474132-25474981:+	chr14:25474132-25474981:+	chr14:25473817-25474131:+	chr14:25473826-25473857:+,chr14:25473858-25474131:+	LINE,SINE	L1M1,AluYj4	L1M1:5301-5332,AluYj4:1-274	6146,311	TRUE	chr14:25473842-25473857:+	AAATAATGTACAAAAG	chr14:25474976-25474991:+	AAATAATGTACAAAAG	16	Yes	TA/AAAT	Yes
chr14:27347728-27348769:-	L1PA16	chr14:27347728-27348769:-	chr14:27347728-27348769:-	chr14:27347728-27348769:-	chr14:27348770-27349093:-	chr14:27348787-27349061:-	SINE	AluSz	AluSz:1-275	312	TRUE	chr14:27349089-27349103:-	AAAAGTAGAAGCAAG	chr14:27347716-27347730:-	AAAAGKAGAAGSAAG	15	Yes	YC/AAAA	Yes
chr14:38747937-38748631:-	L1PA5	chr14:38747937-38748631:-	chr14:38747937-38748631:-	chr14:38747937-38748631:-	chr14:38748632-38748945:-	chr14:38748633-38748942:-	SINE	AluY	AluY:1-308	311	TRUE	chr14:38748944-38748954:-	AAAATGGGAAT	chr14:38747910-38747920:-	AAAATGGGAAT	11	Yes	TT/AAAA	Yes
chr14:45320243-45326375:-	L1PA5	chr14:45320243-45326375:-	chr14:45320243-45326375:-	chr14:45320243-45326375:-	chr14:45326376-45326654:-	chr14:45326395-45326654:-	SINE	AluYk3	AluYk3:49-311	311	TRUE	chr14:45326655-45326668:-	ATTATATAAATTTG	chr14:45320230-45320243:-	ATTATATAAATTTG	14	Yes	AG/ATTA	No
chr14:57585236-57587784:+	L1PA7	chr14:57585236-57586435:+,chr14:57586748-57587784:+	chr14:57585236-57586435:+	chr14:57586748-57587784:+	chr14:57585190-57585235:+	chr14:57585198-57585235:+	SINE	Alu	Alu:13-50	133	TRUE	chr14:57585213-57585224:+	ATCCCAGCACTT	chr14:57587750-57587761:+	ATCCCAGAACTT	12	Yes	TA/ATCC	No
chr14:63800614-63800970:+	L1PA14	chr14:63800614-63800970:+	chr14:63800614-63800970:+	chr14:63800614-63800970:+	chr14:63800190-63800613:+	chr14:63800224-63800589:-	SINE	AluSz	AluSz:1-300	312	TRUE	chr14:63800232-63800241:+	KTTTTKTTTY	chr14:63801036-63801045:+	TTTTTYTTTC	10	Yes	KG/KTTT	No
chr14:65892080-65898490:+	L1PA6	chr14:65892080-65895662:+,chr14:65895964-65898490:+	chr14:65892080-65895662:+	chr14:65895964-65898490:+	chr14:65891908-65892079:+	chr14:65891847-65892066:+	SINE	AluSc8	AluSc8:77-294	311	TRUE	chr14:65891828-65891844:+	AAAAATTCTTAAAATGG	chr14:65898509-65898520:+	AAAAATTCTTAAAATGR	17	Yes	TT/AAAA	Yes
chr15:35619238-35619997:-	L1PA13	chr15:35619238-35619997:-	chr15:35619238-35619997:-	chr15:35619238-35619997:-	chr15:35619998-35620300:-	chr15:35619998-35620298:-	SINE	AluJr	AluJr:1-280	312	TRUE	chr15:35620346-35620355:-	ATTTMTTTAT	chr15:35619207-35619216:-	ATTTTTTTAT	10	Yes	TS/ATTT	No
chr15:36751560-36752161:+	L1PA10	chr15:36751560-36752161:+	chr15:36751560-36752161:+	chr15:36751560-36752161:+	chr15:36751410-36751559:+	chr15:36751413-36751544:+	SINE	AluJr	AluJr:2-133	312	TRUE	chr15:36751376-36751384:+	TGTTGCCTA	chr15:36752205-36752213:+	TGTTGCCTA	9	Yes	AG/TGTT	No
chr15:37574048-37574263:+	L1PA13	chr15:37574048-37574263:+	chr15:37574048-37574263:+	chr15:37574048-37574263:+	chr15:37573714-37574047:+	chr15:37573715-37574025:+	SINE	AluSx1	AluSx1:1-312	312	TRUE	chr15:37573698-37573708:+	AAGAAGTTCTG	chr15:37574262-37574272:+	AARAAGTTCTG	11	Yes	TK/AAGA	Yes
chr15:48551513-48552228:-	L1PA13	chr15:48551513-48552228:-	chr15:48551513-48552228:-	chr15:48551513-48552228:-	chr15:48552229-48552610:-	chr15:48552267-48552562:-,chr15:48552564-48552718:+	SINE,LTR	AluJr,MLT1J	AluJr:10-306,MLT1J:373-610	312,610	TRUE	chr15:48552654-48552662:-	TTAAAMAAW	chr15:48551517-48551525:-	TTAAAAAAA	9	Yes	GC/TTAA	No
chr15:48852977-48855217:+	L1PA16	chr15:48852977-48854975:+,chr15:48855206-48855217:+	chr15:48852977-48854975:+	chr15:48855206-48855217:+	chr15:48852615-48852976:+	chr15:48852620-48852908:+,chr15:48852916-48852969:+	SINE,Simple_repeat	AluSx,(AAAT)n	AluSx:1-289,(AAAT)n:1-56	312,56	TRUE	chr15:48852606-48852619:+	AAAATAAGAGGTGG	chr15:48855181-48855194:+	AAAATAAAAGGTGG	14	Yes	AA/AAAA	No
chr15:50033562-50034188:-	L1PA16	chr15:50033562-50034188:-	chr15:50033562-50034188:-	chr15:50033562-50034188:-	chr15:50034189-50034529:-	chr15:50034221-50034528:-	SINE	AluSq2	AluSq2:1-310	313	TRUE	chr15:50034539-50034547:-	ATTTTAAAA	chr15:50033508-50033516:-	ATYTTWAAA	9	Yes	TR/ATTT	No
chr15:67448230-67454359:-	L1PA4	chr15:67448230-67454359:-	chr15:67448230-67454359:-	chr15:67448230-67454359:-	chr15:67454360-67454425:-	chr15:67454360-67454424:-	SINE	AluY	AluY:33-102	302	TRUE	chr15:67454426-67454440:-	AAAAGTGTGAATTTT	chr15:67448210-67448224:-	AAAAGTGTGAATTTT	15	Yes	TT/AAAA	Yes
chr15:74957982-74958109:+	L1MA2	chr15:74957982-74958109:+	chr15:74957982-74958109:+	chr15:74957982-74958109:+	chr15:74957652-74957981:+	chr15:74957670-74957965:+	SINE	AluSz	AluSz:1-296	312	TRUE	chr15:74957660-74957671:+	AGAAGGGAGGGG	chr15:74958137-74958148:+	RGAAGGRRGSRR	12	Yes	AG/AGAA	No
chr15:88033218-88033309:-	L1M3	chr15:88033218-88033309:-	chr15:88033218-88033309:-	chr15:88033218-88033309:-	chr15:88033310-88033609:-	chr15:88033310-88033610:-	SINE	AluSx1	AluSx1:1-298	312	TRUE	chr15:88033612-88033622:-	AAAGAAAATGT	chr15:88033144-88033154:-	AAAGAAAATGT	11	Yes	AT/AAAG	Yes
chr15:97389830-97390012:+	L1MA5A	chr15:97389830-97390012:+	chr15:97389830-97390012:+	chr15:97389830-97390012:+	chr15:97389583-97389829:+	chr15:97389648-97389826:+	SINE	AluSg4	AluSg4:127-305	310	TRUE	chr15:97389634-97389642:+	ATRAATATA	chr15:97389975-97389983:+	ATAAATATR	9	Yes	GG/ATRA	No
chr15:99620187-99620843:-	L1PA16	chr15:99620187-99620843:-	chr15:99620187-99620843:-	chr15:99620187-99620843:-	chr15:99620844-99621172:-	chr15:99620844-99621144:-	SINE	AluSx1	AluSx1:1-300	312	TRUE	chr15:99621160-99621171:-	ATTCTGTAGATA	chr15:99620176-99620187:-	ATTCTGTAGATA	12	Yes	AT/ATTC	No
chr16:10062903-10063370:+	L1PA16	chr16:10062903-10063370:+	chr16:10062903-10063370:+	chr16:10062903-10063370:+	chr16:10062563-10062902:+	chr16:10062574-10062894:+	SINE	AluSx	AluSx:2-312	312	TRUE	chr16:10062547-10062556:+	AAAGTTKRAA	chr16:10063361-10063370:+	AAAGTTGAAA	10	Yes	TT/AAAG	Yes
chr16:16959229-16959531:-	L1MA2	chr16:16959229-16959531:-	chr16:16959229-16959531:-	chr16:16959229-16959531:-	chr16:16959532-16959898:-	chr16:16959532-16959557:+,chr16:16959559-16959888:-	Simple_repeat,SINE	(ATTG)n,AluSx	(ATTG)n:1-26,AluSx:1-282	26,312	TRUE	chr16:16959900-16959915:-	AAAAAGCAAGGTTATA	chr16:16959165-16959180:-	AAAAAGCCAGGTTATA	16	Yes	GK/AAAA	Yes
chr16:17620965-17621400:-	L1PB2	chr16:17620965-17621400:-	chr16:17620965-17621400:-	chr16:17620965-17621400:-	chr16:17621401-17621709:-	chr16:17621404-17621701:-	SINE	AluSq2	AluSq2:1-298	313	TRUE	chr16:17621712-17621723:-	AATTTAAAATAA	chr16:17620956-17620967:-	AATTTWAAAYAA	12	Yes	TG/AATT	No
chr16:17726598-17727283:+	L1PB2	chr16:17726598-17727283:+	chr16:17726598-17727283:+	chr16:17726598-17727283:+	chr16:17726269-17726597:+	chr16:17726305-17726594:+	SINE	AluSz	AluSz:1-292	312	TRUE	chr16:17726289-17726304:+	TTAAAAARTCAAAAAA	chr16:17727286-17727301:+	TTAAAAAWTWAAAAAA	16	Yes	GG/TTAA	No
chr16:18895531-18895702:+	L1PA11	chr16:18895531-18895702:+	chr16:18895531-18895702:+	chr16:18895531-18895702:+	chr16:18895211-18895530:+	chr16:18895216-18895512:+	SINE	AluSz	AluSz:1-311	312	TRUE	chr16:18895198-18895215:+	AGAAAAGTGCCCACTCTA	chr16:18895706-18895723:+	AGARAAGTAYCMACTCTA	18	Yes	TT/AGAA	Yes
chr16:20863756-20865158:+	L1PA14	chr16:20863756-20865158:+	chr16:20863756-20865158:+	chr16:20863756-20865158:+	chr16:20863594-20863755:+	chr16:20863459-20863753:+	SINE	AluJr	AluJr:1-294	312	TRUE	chr16:20863581-20863595:+	GAAAAATAGAAAAAA	chr16:20865201-20865215:+	GRAAAAAAGAAAAAA	15	Yes	AC/GAAA	No
chr16:21914576-21914749:+	L1PA11	chr16:21914576-21914749:+	chr16:21914576-21914749:+	chr16:21914576-21914749:+	chr16:21914258-21914575:+	chr16:21914260-21914557:+	SINE	AluSz	AluSz:1-312	312	TRUE	chr16:21914315-21914323:+	GAGTTCAAG	chr16:21914805-21914813:+	GAGTTCAAG	9	Yes	AG/GAGT	No
chr16:22455981-22456154:-	L1PA11	chr16:22455981-22456154:-	chr16:22455981-22456154:-	chr16:22455981-22456154:-	chr16:22456155-22456472:-	chr16:22456173-22456470:-	SINE	AluSz	AluSz:1-312	312	TRUE	chr16:22456471-22456488:-	AGAAAAGTGCCCACTCTA	chr16:22455952-22455969:-	AGARAAGTAYCCACTCTA	18	Yes	TT/AGAA	Yes
chr16:22457401-22457596:-	L1PA13	chr16:22457401-22457596:-	chr16:22457401-22457596:-	chr16:22457401-22457596:-	chr16:22457597-22457929:-	chr16:22457607-22457900:-	SINE	AluSx3	AluSx3:1-294	311	TRUE	chr16:22457904-22457914:-	AAAAGAAACTA	chr16:22457389-22457399:-	AAAAGAAACWA	11	Yes	AT/AAAA	Yes
chr16:22941467-22941661:+	L1PB1	chr16:22941467-22941661:+	chr16:22941467-22941661:+	chr16:22941467-22941661:+	chr16:22941244-22941466:+	chr16:22941245-22941461:+	SINE	AluJr	AluJr:67-281	312	TRUE	chr16:22941283-22941303:+	AGACCCCGTCTCTACAAAAAA	chr16:22941670-22941690:+	AGACCCTGTCTYWWAAAAAAA	21	Yes	GG/AGAC	No
chr16:23190081-23190268:+	L1PA8	chr16:23190081-23190268:+	chr16:23190081-23190268:+	chr16:23190081-23190268:+	chr16:23189788-23190080:+	chr16:23189790-23190077:+	SINE	AluSx	AluSx:1-292	312	TRUE	chr16:23189773-23189792:+	GAAATAYACCCAGCTGGGGT	chr16:23190304-23190323:+	GAAAGACACCCAGCTGGGGT	20	Yes	AA/GAAA	No
chr16:24162768-24162866:+	L1PB4	chr16:24162768-24162866:+	chr16:24162768-24162866:+	chr16:24162768-24162866:+	chr16:24162390-24162767:+	chr16:24162443-24162753:-	SINE	AluJb	AluJb:1-306	312	TRUE	chr16:24162424-24162432:+	CCAAAAAAA	chr16:24162862-24162870:+	CCAAAAAAA	9	Yes	CT/CCAA	No
chr16:25226081-25226242:-	L1MA2	chr16:25226081-25226242:-	chr16:25226081-25226242:-	chr16:25226081-25226242:-	chr16:25226243-25226696:-	chr16:25226248-25226555:-,chr16:25226556-25226695:-	SINE,LINE	AluSz,L1MA2	AluSz:2-310,L1MA2:6127-6264	312,6303	TRUE	chr16:25226697-25226705:-	CCCAGCCCA	chr16:25226047-25226055:-	CCCAGCCCA	9	Yes	AA/CCCA	No
chr16:25829405-25829788:-	L1PA8	chr16:25829405-25829788:-	chr16:25829405-25829788:-	chr16:25829405-25829788:-	chr16:25829789-25830134:-	chr16:25829812-25830124:-	SINE	AluSx3	AluSx3:1-309	311	TRUE	chr16:25830125-25830133:-	TGTATTTTA	chr16:25829388-25829396:-	TGTATTTTA	9	Yes	AA/TGTA	No
chr16:26123539-26123900:-	L1PB2	chr16:26123539-26123900:-	chr16:26123539-26123900:-	chr16:26123539-26123900:-	chr16:26123901-26124222:-	chr16:26123919-26124219:-	SINE	AluSp	AluSp:1-306	313	TRUE	chr16:26124162-26124170:-	WGGCAGGTG	chr16:26123606-26123614:-	TGRCAGGTG	9	Yes	YG/WGGC	No
chr16:26603292-26603593:-	L1MA2	chr16:26603292-26603593:-	chr16:26603292-26603593:-	chr16:26603292-26603593:-	chr16:26603594-26603920:-	chr16:26603609-26603907:-	SINE	AluSx1	AluSx1:1-299	312	TRUE	chr16:26603909-26603923:-	TAAAATCYTCCTTCC	chr16:26603240-26603254:-	TAAAATCTCCCTTCC	15	Yes	TT/TAAA	Yes
chr16:29563412-29563606:+	L1PA13	chr16:29563412-29563606:+	chr16:29563412-29563606:+	chr16:29563412-29563606:+	chr16:29563076-29563411:+	chr16:29563106-29563403:+	SINE	AluSx3	AluSx3:1-298	311	TRUE	chr16:29563092-29563105:+	AAAAGAAACTACAA	chr16:29563616-29563629:+	RAAAGAAACWACAA	14	Yes	AT/AAAA	Yes
chr16:29564810-29564983:+	L1PA11	chr16:29564810-29564983:+	chr16:29564810-29564983:+	chr16:29564810-29564983:+	chr16:29564492-29564809:+	chr16:29564497-29564791:+	SINE	AluSz	AluSz:1-311	312	TRUE	chr16:29564479-29564496:+	AGAAAAGTGCCCACTCTA	chr16:29564987-29565004:+	AGARAAGTAYCMACTCTA	18	Yes	TT/AGAA	Yes
chr16:30303119-30303313:+	L1PA13	chr16:30303119-30303313:+	chr16:30303119-30303313:+	chr16:30303119-30303313:+	chr16:30303036-30303118:+	chr16:30302813-30303110:+	SINE	AluSx3	AluSx3:1-298	311	TRUE	chr16:30303094-30303111:+	AWAAAWAAATAAAWAAAW	chr16:30303304-30303321:+	AAAAAAAAAAAARAAARA	18	Yes	TC/AWAA	Yes
chr16:30304514-30304687:+	L1PA11	chr16:30304514-30304687:+	chr16:30304514-30304687:+	chr16:30304514-30304687:+	chr16:30304196-30304513:+	chr16:30304201-30304495:+	SINE	AluSz	AluSz:1-311	312	TRUE	chr16:30304183-30304200:+	AGAAAAGTGCCCACTCTA	chr16:30304691-30304708:+	AGARAAGTAYCCACTCTA	18	Yes	TT/AGAA	Yes
chr16:51064862-51065226:-	L1PA8	chr16:51064862-51065226:-	chr16:51064862-51065226:-	chr16:51064862-51065226:-	chr16:51065227-51065717:-	chr16:51065229-51065408:-,chr16:51065410-51065718:-	SINE,SINE	AluJb,AluJr	AluJb:120-301,AluJr:1-308	312,312	TRUE	chr16:51065721-51065733:-	AAAATAAGAAATA	chr16:51064860-51064872:-	AAAAAAAGAAATA	13	Yes	GA/AAAA	No
chr16:57001611-57003038:-	L1MA2	chr16:57001611-57002131:-,chr16:57002447-57002635:-,chr16:57002943-57003038:-	chr16:57002943-57003038:-	chr16:57001611-57002131:-	chr16:57003039-57003366:-	chr16:57003048-57003077:+,chr16:57003078-57003349:-	Simple_repeat,SINE	(TGTT)n,AluSx1	(TGTT)n:1-30,AluSx1:1-282	30,312	TRUE	chr16:57003323-57003332:-	CAYGCCTGTA	chr16:57001672-57001681:-	CACGCCTGTA	10	Yes	CT/CAYG	No
chr16:73182475-73183348:+	L1PB4	chr16:73182475-73182922:+,chr16:73183222-73183348:+	chr16:73182475-73182922:+	chr16:73183222-73183348:+	chr16:73182149-73182474:+	chr16:73182175-73182474:+	SINE	AluSx	AluSx:1-300	312	TRUE	chr16:73182146-73182160:+	AGRAGTTCATCCTYT	chr16:73183367-73183381:+	AGAMGTTCACCCTTT	15	Yes	TY/AGRA	Yes
chr16:74184610-74184780:+	L1MA1	chr16:74184610-74184780:+	chr16:74184610-74184780:+	chr16:74184610-74184780:+	chr16:74184269-74184609:+	chr16:74184291-74184604:+	SINE	AluSx1	AluSx1:1-309	312	TRUE	chr16:74184249-74184264:+	CTCAACAATTAAAAAT	chr16:74184767-74184782:+	CYCAAAAATTAAAAAT	16	Yes	TT/CTCA	No
chr16:77279221-77279512:-	L1PA7	chr16:77279221-77279512:-	chr16:77279221-77279512:-	chr16:77279221-77279512:-	chr16:77279513-77279797:-	chr16:77279513-77279792:-	SINE	AluSx	AluSx:2-281	312	TRUE	chr16:77279796-77279805:-	AAAAAATATT	chr16:77279208-77279217:-	AAAARATATT	10	Yes	GC/AAAA	No
chr16:77572000-77572230:-	L1PA13	chr16:77572000-77572230:-	chr16:77572000-77572230:-	chr16:77572000-77572230:-	chr16:77572231-77572520:-	chr16:77572246-77572507:-	SINE	AluSz	AluSz:1-252	312	TRUE	chr16:77572508-77572521:-	AAAAGTTGTATRAG	chr16:77571990-77572003:-	AAAAGTKGTATRAG	14	Yes	TT/AAAA	Yes
chr16:80132744-80133054:-	L1PB4	chr16:80132744-80133054:-	chr16:80132744-80133054:-	chr16:80132744-80133054:-	chr16:80133055-80133458:-	chr16:80133122-80133433:-	SINE	AluJr	AluJr:7-312	312	TRUE	chr16:80133438-80133451:-	AAAAATGAAAAGAT	chr16:80132712-80132725:-	AAAAATGAAAAGAT	14	Yes	AT/AAAA	Yes
chr16:81892661-81892835:-	L1PA13	chr16:81892661-81892835:-	chr16:81892661-81892835:-	chr16:81892661-81892835:-	chr16:81892836-81893162:-	chr16:81892848-81893005:-,chr16:81893006-81893031:+,chr16:81893032-81893158:-	SINE,Simple_repeat,SINE	AluSx3,(TGTTT)n,AluSx3	AluSx3:139-299,(TGTTT)n:1-26,AluSx3:1-127	311,26,311	TRUE	chr16:81893166-81893180:-	TTTTTTAAAGTTTGT	chr16:81892645-81892659:-	TTTTTTTAAGTTTGT	15	Yes	AC/TTTT	No
chr16:82869435-82870783:+	L1MA4	chr16:82869435-82870483:+,chr16:82870484-82870783:+	chr16:82869435-82870483:+	chr16:82870484-82870783:+	chr16:82869008-82869434:+	chr16:82869062-82869341:-,chr16:82869360-82869432:-	SINE,scRNA	AluSz6,HY1	AluSz6:2-285,HY1:47-119	312,119	TRUE	chr16:82869008-82869022:+	AAATATTAATCTATG	chr16:82870800-82870814:+	AAATATTAATCTATR	15	Yes	MT/AAAT	Yes
chr17:12773847-12774521:+	L1PA16	chr17:12773847-12774521:+	chr17:12773847-12774521:+	chr17:12773847-12774521:+	chr17:12773560-12773846:+	chr17:12773651-12773846:+	SINE	AluSx3	AluSx3:100-296	311	TRUE	chr17:12773531-12773539:+	TACYCATGT	chr17:12774467-12774475:+	TACYYATGT	9	Yes	GG/TACY	No
chr17:27249213-27255352:+	L1PA6	chr17:27249213-27255352:+	chr17:27249213-27255352:+	chr17:27249213-27255352:+	chr17:27249045-27249212:+	chr17:27248922-27249189:+	SINE	AluSz	AluSz:1-297	312	TRUE	chr17:27249047-27249057:+	TACAAAAATTA	chr17:27255359-27255369:+	TACAAAAATTA	11	Yes	AG/TACA	No
chr17:29208699-29209051:+	L1PA8	chr17:29208699-29209051:+	chr17:29208699-29209051:+	chr17:29208699-29209051:+	chr17:29208512-29208698:+	chr17:29208403-29208697:+	SINE	AluSx1	AluSx1:2-296	312	TRUE	chr17:29208522-29208532:+	AAAARTACAAA	chr17:29209065-29209075:+	AAAAATRCAAM	11	Yes	CT/AAAA	Yes
chr17:33830555-33830799:-	L1PA8	chr17:33830555-33830799:-	chr17:33830555-33830799:-	chr17:33830555-33830799:-	chr17:33830800-33831138:-	chr17:33830830-33831138:+	SINE	AluSx	AluSx:2-312	312	TRUE	chr17:33831118-33831131:-	RWTTTTTTTWATKT	chr17:33830543-33830556:-	AAWWTTTTTAATGT	14	Yes	TT/RWTT	No
chr17:35470679-35473938:-	L1PA10	chr17:35470679-35471136:-,chr17:35471432-35473938:-	chr17:35471432-35473938:-	chr17:35470679-35471136:-	chr17:35473939-35474138:-	chr17:35473939-35474173:-	SINE	AluSz	AluSz:46-280	312	TRUE	chr17:35474083-35474092:-	ATAAAAATTA	chr17:35470686-35470695:-	ATAAAAATTA	10	Yes	AT/ATAA	Yes
chr17:37866822-37867052:+	L1PB1	chr17:37866822-37867052:+	chr17:37866822-37867052:+	chr17:37866822-37867052:+	chr17:37866367-37866821:+	chr17:37866368-37866485:+,chr17:37866490-37866810:+	SINE,SINE	AluJr,AluSz6	AluJr:1-127,AluSz6:1-311	312,312	TRUE	chr17:37866355-37866365:+	AAAACTGGCCA	chr17:37867064-37867074:+	AAAACTGGCCA	11	Yes	CA/AAAA	No
chr17:39590111-39590548:+	L1PA10	chr17:39590111-39590548:+	chr17:39590111-39590548:+	chr17:39590111-39590548:+	chr17:39589954-39590110:+	chr17:39589908-39590108:+	SINE	AluJr	AluJr:85-287	312	TRUE	chr17:39589889-39589902:+	ATAAAGAATTMAGA	chr17:39590545-39590558:+	ATAAAGARTTCAKR	14	Yes	GG/ATAA	No
chr17:57808882-57809345:+	L1PA16	chr17:57808882-57809345:+	chr17:57808882-57809345:+	chr17:57808882-57809345:+	chr17:57808602-57808881:+	chr17:57808583-57808880:+	SINE	AluJo	AluJo:1-291	312	TRUE	chr17:57808569-57808579:+	AAAGAATTCCT	chr17:57809359-57809369:+	AAAGAATTCCT	11	Yes	AK/AAAG	Yes
chr17:73101430-73102864:-	L1PA5	chr17:73101430-73102864:-	chr17:73101430-73102864:-	chr17:73101430-73102864:-	chr17:73102865-73103161:-	chr17:73102865-73103160:-	SINE	AluYk4	AluYk4:1-297	311	TRUE	chr17:73103163-73103171:-	TCAGTGAAA	chr17:73101421-73101429:-	TCAGTGAAA	9	Yes	AG/TCAG	No
chr17:77127003-77127336:-	L1PA8A	chr17:77127003-77127336:-	chr17:77127003-77127336:-	chr17:77127003-77127336:-	chr17:77127337-77127665:-	chr17:77127346-77127649:-	SINE	AluSx1	AluSx1:1-304	312	TRUE	chr17:77127651-77127665:-	AGAAAACAAACCCCT	chr17:77126948-77126962:-	AGRAAAGAAACCCCT	15	Yes	TT/AGAA	Yes
chr17:79660213-79661291:+	L1PA11	chr17:79660213-79661291:+	chr17:79660213-79661291:+	chr17:79660213-79661291:+	chr17:79659888-79660212:+	chr17:79659906-79660212:+	SINE	AluSx1	AluSx1:2-308	312	TRUE	chr17:79659885-79659896:+	AAGATTTCYATC	chr17:79661318-79661329:+	AARATTTCCATC	12	Yes	TC/AAGA	Yes
chr18:118952-119282:-	L1PA7	chr18:118952-119282:-	chr18:118952-119282:-	chr18:118952-119282:-	chr18:119283-119596:-	chr18:119290-119594:-	SINE	AluSz	AluSz:2-306	312	TRUE	chr18:119557-119568:-	ATCCCAGCACTT	chr18:118973-118984:-	ATSCCAGAACTT	12	Yes	TA/ATCC	No
chr18:869467-869646:-	L1MB4	chr18:869467-869509:-,chr18:869502-869646:-	chr18:869502-869646:-	chr18:869467-869509:-	chr18:869647-869979:-	chr18:869648-869943:-	SINE	AluSq10	AluSq10:1-298	313	TRUE	chr18:869928-869936:-	TTCAGTGGY	chr18:869413-869421:-	TTCAGTGGC	9	Yes	GG/TTCA	No
chr18:2565298-2565525:+	L1PA13	chr18:2565298-2565525:+	chr18:2565298-2565525:+	chr18:2565298-2565525:+	chr18:2565012-2565297:+	chr18:2565006-2565289:+	SINE	AluSx1	AluSx1:1-293	312	TRUE	chr18:2564994-2565003:+	AAGAAAAAAG	chr18:2565540-2565549:+	AAGAAAAAAG	10	Yes	GR/AAGA	No
chr18:42419724-42419897:-	L1MA2	chr18:42419724-42419897:-	chr18:42419724-42419897:-	chr18:42419724-42419897:-	chr18:42419898-42420186:-	chr18:42419901-42420185:-	SINE	AluSc8	AluSc8:1-284	311	TRUE	chr18:42420200-42420209:-	ATATATATAA	chr18:42419687-42419696:-	ATATATATAA	10	Yes	GA/ATAT	No
chr18:49710499-49716912:-	L1PA7	chr18:49710499-49716912:-	chr18:49710499-49716912:-	chr18:49710499-49716912:-	chr18:49716913-49717249:-	chr18:49716946-49717241:-	SINE	AluSp	AluSp:1-297	313	TRUE	chr18:49717283-49717299:-	ATAATTTTTAAAAATTA	chr18:49710496-49710512:-	ATAATTTTAAAAAATTW	17	Yes	TG/ATAA	Yes
chr18:70317060-70317846:-	L1PB1	chr18:70317060-70317429:-,chr18:70317587-70317846:-	chr18:70317587-70317846:-	chr18:70317060-70317429:-	chr18:70317847-70318174:-	chr18:70317847-70318155:-	SINE	AluSz	AluSz:1-298	312	TRUE	chr18:70318158-70318166:-	AATAAATAA	chr18:70317039-70317047:-	AATAARTAA	9	Yes	AT/AATA	Yes
chr18:74965032-74966951:-	L1MA2	chr18:74965032-74966951:-	chr18:74965032-74966951:-	chr18:74965032-74966951:-	chr18:74966952-74967254:-	chr18:74966979-74967261:+	SINE	AluJb	AluJb:1-301	312	TRUE	chr18:74967313-74967322:-	AAAAATGGAA	chr18:74965020-74965029:-	AAAAAWGGRA	10	Yes	TT/AAAA	Yes
chr19:31972047-31972277:+	L1MA2	chr19:31972047-31972277:+	chr19:31972047-31972277:+	chr19:31972047-31972277:+	chr19:31971751-31972046:+	chr19:31971784-31972000:+,chr19:31972003-31972034:+	SINE,Simple_repeat	AluJb,(AT)n	AluJb:74-282,(AT)n:1-32	312,32	TRUE	chr19:31971749-31971765:+	TTAAAATATTACCAACA	chr19:31972296-31972312:+	TWAAAAAAWTWCMAACA	17	Yes	GC/TTAA	No
chr20:849314-849419:+	L1PA8	chr20:849314-849419:+	chr20:849314-849419:+	chr20:849314-849419:+	chr20:848976-849313:+	chr20:848977-849273:+	SINE	AluSz	AluSz:1-297	312	TRUE	chr20:849004-849015:+	ATCCCAGCACTT	chr20:849385-849396:+	ATCYCAGAACTT	12	Yes	TA/ATCC	No
chr20:39062351-39062501:-	L1PA8	chr20:39062351-39062501:-	chr20:39062351-39062501:-	chr20:39062351-39062501:-	chr20:39062502-39062859:-	chr20:39062505-39062812:-	SINE	AluSx	AluSx:2-293	312	TRUE	chr20:39062820-39062831:-	AAGAATGCTTCA	chr20:39062344-39062355:-	AAGAATGCTTCA	12	Yes	AT/AAGA	Yes
chr20:41490845-41490960:+	L1PA10	chr20:41490845-41490960:+	chr20:41490845-41490960:+	chr20:41490845-41490960:+	chr20:41490531-41490844:+	chr20:41490531-41490840:+	SINE	AluSx1	AluSx1:1-310	312	TRUE	chr20:41490516-41490530:+	AAAAATGGTATACCT	chr20:41490968-41490982:+	MAAAAAGGTATACCT	15	Yes	TT/AAAA	Yes
chr20:41680949-41683502:-	L1PA5	chr20:41680949-41683502:-	chr20:41680949-41683502:-	chr20:41680949-41683502:-	chr20:41683503-41683789:-	chr20:41683503-41683783:-	SINE	AluY	AluY:1-280	311	TRUE	chr20:41683783-41683801:-	AAAAATGGAGATTTTCCAG	chr20:41680935-41680953:-	AAAAATGGAGATCTTCCAG	19	Yes	AT/AAAA	Yes
chr20:45518714-45518851:-	L1PB4	chr20:45518714-45518851:-	chr20:45518714-45518851:-	chr20:45518714-45518851:-	chr20:45518852-45518951:-	chr20:45518865-45519177:-	SINE	AluSz	AluSz:1-305	312	TRUE	chr20:45518892-45518903:-	ARYRAGAYTCCW	chr20:45518650-45518661:-	AGTAAGATTCCT	12	Yes	AG/ARYR	No
chr20:49438015-49438378:-	L1PA17	chr20:49438015-49438378:-	chr20:49438015-49438378:-	chr20:49438015-49438378:-	chr20:49438379-49438753:-	chr20:49438382-49438698:-	SINE	AluJr	AluJr:5-296	312	TRUE	chr20:49438707-49438717:-	AATAATAGGAG	chr20:49438009-49438019:-	AATAATAGGAG	11	Yes	AT/AATA	Yes
chr20:53893731-53893902:-	L1PA15	chr20:53893731-53893902:-	chr20:53893731-53893902:-	chr20:53893731-53893902:-	chr20:53893903-53894244:-	chr20:53893945-53894248:+	SINE	AluSx	AluSx:2-305	312	TRUE	chr20:53894240-53894250:-	WSTWTTTWTTT	chr20:53893695-53893705:-	TGTATTTTTTT	11	Yes	TY/WSTW	No
chr20:57977933-57978267:-	L1PA8	chr20:57977933-57978267:-	chr20:57977933-57978267:-	chr20:57977933-57978267:-	chr20:57978268-57978607:-	chr20:57978269-57978594:-	SINE	AluSg	AluSg:1-310	310	TRUE	chr20:57978595-57978613:-	AGAAAATGCTCATTTCTGG	chr20:57977913-57977931:-	AGAAAATGCTCATTTCTGG	19	Yes	TT/AGAA	Yes
chr20:59898144-59898703:+	L1PA7	chr20:59898144-59898703:+	chr20:59898144-59898703:+	chr20:59898144-59898703:+	chr20:59897787-59898143:+	chr20:59897802-59898143:+	SINE	AluSx1	AluSx1:1-304	312	TRUE	chr20:59897788-59897799:+	GAAAGCAAAAAA	chr20:59898750-59898761:+	GAAAGCAAAAAW	12	Yes	AA/GAAA	No
chr21:16709781-16709866:+	L1PA13	chr21:16709781-16709866:+	chr21:16709781-16709866:+	chr21:16709781-16709866:+	chr21:16709484-16709780:+	chr21:16709497-16709760:+	SINE	AluSq2	AluSq2:36-298	313	TRUE	chr21:16709459-16709468:+	AAAAAAAWAG	chr21:16709858-16709867:+	AAAAAAAAAG	10	Yes	AA/AAAA	No
chr21:20359833-20361606:+	L1MA1	chr21:20359833-20361606:+	chr21:20359833-20361606:+	chr21:20359833-20361606:+	chr21:20359486-20359832:+	chr21:20359487-20359795:+	SINE	AluJb	AluJb:1-302	312	TRUE	chr21:20359541-20359553:+	AAAGGATCATTTG	chr21:20361649-20361661:+	AAARGAGCATTTG	13	Yes	AG/AAAG	No
chr21:26152308-26152359:+	L1M	chr21:26152308-26152359:+	chr21:26152308-26152359:+	chr21:26152308-26152359:+	chr21:26151979-26152307:+	chr21:26151997-26152307:+	SINE	AluY	AluY:3-304	311	TRUE	chr21:26151981-26151994:+	AAAAGCACATGTCY	chr21:26152374-26152387:+	AAAAGCACAWGTCC	14	Yes	AA/AAAA	No
chr21:26458720-26459469:-	L1PA8	chr21:26458720-26459469:-	chr21:26458720-26459469:-	chr21:26458720-26459469:-	chr21:26459470-26459767:-	chr21:26459472-26459768:-	SINE	AluJr	AluJr:1-297	312	TRUE	chr21:26459768-26459779:-	AAGAACAAAATG	chr21:26458695-26458706:-	AAGAATAAAATG	12	Yes	TT/AAGA	Yes
chr21:29165314-29165546:-	L1PB1	chr21:29165314-29165546:-	chr21:29165314-29165546:-	chr21:29165314-29165546:-	chr21:29165547-29165860:-	chr21:29165547-29165563:+,chr21:29165570-29165860:-	Simple_repeat,SINE	(TTTA)n,AluSz	(TTTA)n:1-17,AluSz:1-304	17,312	TRUE	chr21:29165862-29165870:-	AAAYAAAAC	chr21:29165312-29165320:-	AAATAAAAC	9	Yes	AC/AAAY	No
chr22:43310698-43310768:-	L1MA5A	chr22:43310698-43310768:-	chr22:43310698-43310768:-	chr22:43310698-43310768:-	chr22:43310769-43311089:-	chr22:43310781-43311078:-	SINE	AluJr	AluJr:1-298	312	TRUE	chr22:43311079-43311088:-	TATGTATTGA	chr22:43310759-43310768:-	TAYGTATTGA	10	Yes	AG/TATG	No
chrX:3284729-3285562:-	L1PA15	chrX:3284729-3285562:-	chrX:3284729-3285562:-	chrX:3284729-3285562:-	chrX:3285563-3285892:-	chrX:3285563-3285875:-	SINE	AluSz	AluSz:2-312	312	TRUE	chrX:3285959-3285967:-	ATAATRTWT	chrX:3284674-3284682:-	ATAATATTT	9	Yes	CT/ATAA	Yes
chrX:3401270-3401406:-	L1MA10	chrX:3401270-3401406:-	chrX:3401270-3401406:-	chrX:3401270-3401406:-	chrX:3401407-3401508:-	chrX:3401413-3401495:-	SINE	AluSx3	AluSx3:215-297	311	TRUE	chrX:3401496-3401508:-	AACTCTGATCCCC	chrX:3401246-3401258:-	AACTCTGATCCCC	13	Yes	AA/AACT	No
chrX:10335281-10335791:+	L1MA4	chrX:10335281-10335791:+	chrX:10335281-10335791:+	chrX:10335281-10335791:+	chrX:10334959-10335280:+	chrX:10334963-10335261:+	SINE	AluSz	AluSz:2-301	312	TRUE	chrX:10334946-10334958:+	TTTAAAACCACCA	chrX:10335794-10335806:+	TTWAAAACCACCA	13	Yes	TA/TTTA	No
chrX:26033285-26035076:+	L1PA5	chrX:26033285-26035076:+	chrX:26033285-26035076:+	chrX:26033285-26035076:+	chrX:26032940-26033284:+	chrX:26032970-26033101:+,chrX:26033102-26033284:+	SINE,SINE	AluSg,AluSx1	AluSg:1-134,AluSx1:92-274	310,312	TRUE	chrX:26032952-26032970:+	AAAAAAAAGTATATAGCAG	chrX:26035112-26035130:+	AAAAAAAGGTATATTGCAG	19	Yes	AA/AAAA	No
chrX:35782923-35783235:-	L1MA1	chrX:35782923-35783235:-	chrX:35782923-35783235:-	chrX:35782923-35783235:-	chrX:35783236-35783517:-	chrX:35783252-35783515:-	SINE	AluSp	AluSp:51-313	313	TRUE	chrX:35783538-35783546:-	AGGRAYAGT	chrX:35782884-35782892:-	AGKGACAGT	9	Yes	AC/AGGR	No
chrX:46468565-46468760:+	L1MEg	chrX:46468565-46468760:+	chrX:46468565-46468760:+	chrX:46468565-46468760:+	chrX:46468236-46468564:+	chrX:46468254-46468553:+	SINE	AluSz6	AluSz6:2-292	312	TRUE	chrX:46468176-46468186:+	TTTTTGAAAAG	chrX:46468802-46468812:+	TTTTTGAAAAG	11	Yes	YA/TTTT	No
chrX:49769142-49775746:-	L1MA2	chrX:49769142-49769656:-,chrX:49770844-49772303:-,chrX:49772289-49775746:-	chrX:49772289-49775746:-	chrX:49769142-49769656:-	chrX:49775747-49776084:-	chrX:49775758-49776075:-	SINE	AluSx1	AluSx1:1-308	312	TRUE	chrX:49776077-49776091:-	TTAAAAASTCATCTA	chrX:49769101-49769115:-	TTWAAAACTCATCTA	15	Yes	AA/TTAA	No
chrX:51576976-51581780:+	L1PA8A	chrX:51576976-51581780:+	chrX:51576976-51581780:+	chrX:51576976-51581780:+	chrX:51576423-51576975:+	chrX:51576425-51576709:-,chrX:51576733-51576975:-	SINE,SINE	AluSx1,AluSq2	AluSx1:1-287,AluSq2:56-298	312,313	TRUE	chrX:51576407-51576417:+	ATTTTWAARAK	chrX:51581779-51581789:+	ATTTTAAAAAT	11	Yes	TT/ATTT	No
chrX:78110964-78111070:-	L1MA3	chrX:78110964-78111070:-	chrX:78110964-78111070:-	chrX:78110964-78111070:-	chrX:78111071-78111379:-	chrX:78111077-78111379:-	SINE	AluSx3	AluSx3:1-305	311	TRUE	chrX:78111382-78111394:-	TTAAAATTTWAAA	chrX:78110958-78110970:-	WWAAAAATTAAAA	13	Yes	AT/TTAA	No
chrX:86181199-86184211:-	L1PA7	chrX:86181199-86184211:-	chrX:86181199-86184211:-	chrX:86181199-86184211:-	chrX:86184212-86184487:-	chrX:86184213-86184487:-	SINE	AluSz6	AluSz6:22-297	312	TRUE	chrX:86184488-86184499:-	AAAAGGATGTCT	chrX:86181135-86181146:-	WAWAKGATGTCT	12	Yes	AC/AAAA	No
chrX:101387220-101387343:-	L1PA8A	chrX:101387220-101387343:-	chrX:101387220-101387343:-	chrX:101387220-101387343:-	chrX:101387344-101387680:-	chrX:101387348-101387651:-	SINE	AluJb	AluJb:1-304	312	TRUE	chrX:101387653-101387662:-	GTCCTGTTGR	chrX:101387152-101387161:-	GTCCTGTTGA	10	Yes	AA/GTCC	No
chrX:105350727-105351792:+	L1PA7	chrX:105350727-105351792:+	chrX:105350727-105351792:+	chrX:105350727-105351792:+	chrX:105350439-105350726:+	chrX:105350442-105350726:+	SINE	AluSp	AluSp:1-284	313	TRUE	chrX:105350413-105350423:+	ATTTTAAAAAT	chrX:105351784-105351794:+	ATWWWAAAAAT	11	Yes	TT/ATTT	No
chrX:119158901-119159280:-	L1MA1	chrX:119158901-119159280:-	chrX:119158901-119159280:-	chrX:119158901-119159280:-	chrX:119159281-119159639:-	chrX:119159288-119159335:+,chrX:119159340-119159633:-	Simple_repeat,SINE	(TCTA)n,AluJr	(TCTA)n:1-48,AluJr:8-295	48,312	TRUE	chrX:119159647-119159657:-	AAAATTAARTG	chrX:119158886-119158896:-	AAAATTAAATG	11	Yes	CC/AAAA	No
chrX:119177663-119177898:-	L1PA4	chrX:119177663-119177898:-	chrX:119177663-119177898:-	chrX:119177663-119177898:-	chrX:119177899-119178323:-	chrX:119177901-119177945:-,chrX:119177946-119178014:-,chrX:119178016-119178320:-	SINE,LINE,SINE	Alu,L1PA4,AluYf1	Alu:255-299,L1PA4:5925-5993,AluYf1:1-305	301,6155,311	TRUE	chrX:119178324-119178333:-	AAAAAGAGAT	chrX:119177656-119177665:-	RAARAGAGAT	10	Yes	AT/AAAA	Yes
chrX:127034198-127037051:+	L1PB4	chrX:127034198-127036324:+,chrX:127036677-127037051:+	chrX:127034198-127036324:+	chrX:127036677-127037051:+	chrX:127033820-127034197:+	chrX:127033850-127034137:+,chrX:127034166-127034197:+	SINE,Simple_repeat	AluJo,(GGAGAG)n	AluJo:1-276,(GGAGAG)n:1-32	312,32	TRUE	chrX:127033823-127033834:+	AAAATATGTRTA	chrX:127037077-127037088:+	AAAATATGTAYA	12	Yes	GA/AAAA	No
chrX:130199344-130199444:-	L1M4	chrX:130199344-130199444:-	chrX:130199344-130199444:-	chrX:130199344-130199444:-	chrX:130199445-130199749:-	chrX:130199446-130199738:-	SINE	AluSg	AluSg:2-295	310	TRUE	chrX:130199739-130199750:-	AATCATTTTCAT	chrX:130199299-130199310:-	ARTCATTTTCAT	12	Yes	AT/AATC	No
chrX:141666802-141667090:+	HAL1	chrX:141666802-141667090:+	chrX:141666802-141667090:+	chrX:141666802-141667090:+	chrX:141666687-141666801:+	chrX:141666700-141666799:+	SINE	AluSx3	AluSx3:210-309	311	TRUE	chrX:141666690-141666699:+	AAGATAGCCC	chrX:141667102-141667111:+	AAGAWAGCCY	10	Yes	AG/AAGA	No
chrX:145462336-145464308:+	L1PA4	chrX:145462336-145464308:+	chrX:145462336-145464308:+	chrX:145462336-145464308:+	chrX:145461992-145462335:+	chrX:145462062-145462334:-	SINE	AluY	AluY:7-279	311	TRUE	chrX:145462050-145462063:+	AAAACAAAAATGGA	chrX:145464315-145464328:+	AAAACAAAAATGGA	14	Yes	AG/AAAA	No
chrX:146431988-146433457:+	L1PA13	chrX:146431988-146433457:+	chrX:146431988-146433457:+	chrX:146431988-146433457:+	chrX:146431765-146431987:+	chrX:146431772-146431987:+	SINE	AluJb	AluJb:2-220	312	TRUE	chrX:146431694-146431702:+	TTTATACAT	chrX:146433485-146433493:+	TTTATACAT	9	Yes	AA/TTTA	No
chrX:152605825-152612729:-	L1PA6	chrX:152605825-152608145:-,chrX:152608867-152610379:-,chrX:152610421-152612729:-	chrX:152610421-152612729:-	chrX:152605825-152608145:-	chrX:152612730-152613050:-	chrX:152612731-152613012:-	SINE	AluY	AluY:39-311	311	TRUE	chrX:152613013-152613028:-	AAAAAGTTGAATAATA	chrX:152605809-152605824:-	AAAAAGTTGAATAATA	16	Yes	GT/AAAA	Yes
chrY:12948710-12949221:+	L1PA8A	chrY:12948710-12949221:+	chrY:12948710-12949221:+	chrY:12948710-12949221:+	chrY:12948365-12948709:+	chrY:12948393-12948672:+,chrY:12948674-12948708:+	SINE,Simple_repeat	AluSx,(CAA)n	AluSx:1-297,(CAA)n:1-35	312,35	TRUE	chrY:12948375-12948392:+	AAAAAAAAGTATCATTTT	chrY:12949215-12949232:+	AAAAAAAACTATCATTTT	18	Yes	TG/AAAA	Yes
chrY:13845925-13852081:-	L1PA3	chrY:13845925-13852081:-	chrY:13845925-13852081:-	chrY:13845925-13852081:-	chrY:13852082-13852226:-	chrY:13852086-13852222:-	SINE	AluYc	AluYc:147-283	299	TRUE	chrY:13852273-13852281:-	GAAAGAAAA	chrY:13845915-13845923:-	GAAAGAAAA	9	Yes	CT/GAAA	Yes
chrY:17367177-17367716:+	L1P2	chrY:17367177-17367716:+	chrY:17367177-17367716:+	chrY:17367177-17367716:+	chrY:17367100-17367176:+	chrY:17367087-17367173:+	SINE	AluSz	AluSz:1-88	312	TRUE	chrY:17367060-17367068:+	ACTTATGAT	chrY:17367747-17367755:+	ACTTATGAT	9	Yes	TG/ACTT	No
