# Supplementary material for: Comparative genomics reveals LINE-1 recombination with diverse RNAs
Source: Cell Genom. 2026 Feb 17;6(5):101165. doi: 10.1016/j.xgen.2026.101165 (PMC13174262; doi:10.1016/j.xgen.2026.101165)
Supplement: Table S5. Annotation of 5′ transduction events forming LINE-1 chimeric insertions with mRNAs and lncRNAs, related to Figures 5 and 6 [file mmc5.xlsx]

## Sheet: Legend
Supplementary Table 5. Annotation of 5′ transduction events forming LINE-1 chimeric insertions with mRNAs and lncRNAs.
Explanation of each field:
L1_coordinate: Genomic coordinate of the LINE-1 element in hg38, as annotated by RepeatMasker.
TSD_up_genomic_coord: Genomic coordinate of the TSD located upstream of the chimeric LINE-1 insertion.
TSD_up: Nucleotide sequence of the upstream TSD.
TSD_dn_genomic_coord: Genomic coordinate of the TSD located downstream of the chimeric LINE-1 insertion.
TSD_dn: Nucleotide sequence of the downstream TSD.
Cleavage site: Nucleotide sequence surrounding the predicted LINE-1 cleavage site.
non-L1_seq_genomic_coord: Genomic coordinate of the non-LINE-1 sequence in a chimeric insertion, as predicted by MSA.
Assigned_gene: Associated gene to which the non-LINE-1 sequence aligns.
Assigned_transcript: Isoform transcript assigned within the associated gene.
Mapped_exon_genomic_coord: Genomic coordinate of the exon to which the non-LINE-1 sequence aligns in the associated transcript.
Mapped_genomic_coord: Genomic coordinate to which the non-LINE-1 sequence of the chimeric insertion aligns.
L1_genomic_coord: Adjusted genomic coordinate of the LINE-1 element in hg38.
Non-L1_seq: Nucleotide sequence of the non-LINE-1 part in the chimeric insertion.
5'_untemplated_sequences_non-L1: Nucleotide sequence at the 5′ end of the non-LINE-1 part that could not be mapped to the genome.
Mapped_to_non-L1_sequence: Sequence from the non-LINE-1 portion of the chimera that aligns to the genomic region of the associated gene.
3'_untemplated_sequences_non-L1: Nucleotide sequence at the 3′ end of the non-LINE-1 part that could not be mapped to the genome.
Splice_donor_genomic_coord: Genomic coordinate of the canonical splice donor site, GU.
Mapped_to_L1_sequence: Nucleotide sequence mapped to the LINE-1 element.
Note: Additional information or relevant remarks.

## Sheet: Annotation
L1_coordinate	TSD_up_genomic_coord	TSD_up	TSD_dn_genomic_coord	TSD_dn	Cleavage_site	non-L1_seq_genomic_coord	Assigned_gene	Assigned_transcript	Mapped_exon_genomic_coord	Mapped_genomic_coord	L1_genomic_coord	Non-L1_seq	5'_untemplated_sequences_non-L1	Mapped_to_non-L1_sequence	3'_untemplated_sequences_non-L1	Splice_donor_genomic_coord	Mapped_to_L1_sequence	Note
chr3:94442167-94449213:+	chr3:94441972-94441987:+	RACATTTCTTTATTGA	chr3:94449223-94449238:+	AAYRTTTCTTCATTGM	TC/RACA	chr3:94441985-94442166:+	ZNF681	ENST00000402377.3	chr19:23758748-23758852:-	chr19:23665956-23665981:-,chr19:23758748-23758852:-	chr3:94442167-94444858:+,chr3:94445070-94448251:+,chr3:94448570-94449213:+	TGGGTGCTCTGTGTCCTCTGATCCTAGAAGCCCAGCCTCTATGGCTCTGTGACTAGCAGGTATTGGTAGATCAATGGCTAAGACCCCAGGACCTGCTAAAAGCCTAGAAATAACTGACAGAAATTGCTGTCTTCTCCTGCCTCTCTAAACTTTAAAAAGCCAGCAAAGAATGTGATCTTTCG	TGGG	TGCTCTGTGTCCTCTGATCCTAGAAGCCCAGCCTCTATGGCTCTGTGACTAGCAGGTATTGGTAGATCAATGGCTAAGACCCCAGGACCTGCTAAAAGCCTAGAAATAACTGACAGAAATTGCTGTCTTCTCCTGCCTCTCTAAACTTTAAAAAGCCAGCAAAGAAT	GTGATCTTTCG	Undetermined	GGATGGGAGGGCAAGATGGCAACCTAGATGCAGACAAGTGAAACAGCTCCCACGGAGGGACTGAGACAACTGGCGTGCTTTATACAGATCTTCAGAGGGAAGGCACTGAGAGTGGGCGGAGGGAAGACACGGAAGCTGGGCTGAAGAGGAAGCTGGGAACCCCACAAGGGCTGCTGAGCACTGGGGCTCATTTTTGAACCACAATAGCTCTGAGGGTGCAGGTTAGTCGAACTGGTAAGGAGCAACCCGCTCTCACCAGGGGGTCAGGAACCCTGGCAGAAGGGAACCCCTCTACCATCATGGACACTTCAGGTGGCAAGGAGAGCTGCTTAGAGAAGTGGTGGGGCAGCAAGCTACTGATGTGGAGCCCAGAGGGTTTGGTGCAGGAGCATCTGCAGT…
chr4:16942777-16949113:+	chr4:16942615-16942630:+	AGAAATTTATTGTCTT	chr4:16949121-16949136:+	AGAAATTTATTGTCTT	TT/AGAA	chr4:16942631-16942776:+	ENSG00000291032	ENST00000652671.2	chrY:11212744-11212802:-,chrY:11214938-11215018:-	chrY:11212744-11212802:-,chrY:11214938-11215018:-	chr4:16942777-16944630:+,chr4:16944927-16949113:+	GGCCATTTTCCTCCGGAAGTGCGGATCCCAGCGGCGGTCCTGTAGCTGAGCAGGCCTGTGGCTTGGTTCTATGTCCCTGTGGCTATGTTTCCAGTGTCCTCTGGGTGTTTCCAAGAGCGGCAAGAAACGAATAAATCTCTGTTTTA	NA	GGCCATTTTCCTCCGGAAGTGCGGATCCCAGCGGCGGTCCTGTAGCTGAGCAGGCCTGTGGCTTGGTTCTATGTCCCTGTGGCTATGTTTCCAGTGTCCTCTGGGTGTTTCCAAGAGCGGCAAGAAACGAATAAATCTCTG	TTTTA	Undetermined	GGGAGGAGCCAAGATGGCCGAATAGGAACAGCTCCGGTCTACAGCTCCCAGCGTGAGCGACGCAGAAGACGGTGATTTCTGCATTTCCATCTGAGGTACCGGGTTCATCTCACTAGGGAGTGCCAGACAGTGGGCGCAGGCCAGTGTGTGTGCGCACCGTGCGCGAGCCGAAGCAGGGCGAGGCATTGCCTCACCTGGGAAGCGCAAGGGGTCAGGGAGTTCCCTTTCCGAGTCAAAGAAAGGGGTGACGGACGCACCTGGAAAATCGGGTCACTCCCACCCGAATATTGCGCTTTTCAGACCGGCTTAAGAAATGGCGCACCACGAGACTATATCCCACACCTGGCTCGGAGGGTCCTACGCCCACGGAATCTCGCTGATTGCTAGCACAGCAGTCTG…
chr4:189137082-189143104:+	chr4:189136845-189136860:+	ATAAATTACCCAGTCT	chr4:189143119-189143134:+	ATAAATTACCCAGTCT	TT/ATAA	chr4:189136861-189137081:+	SATB1-AS1	ENST00000425799.7	chr3:18693911-18693953:+,chr3:18695568-18695628:+,chr3:18697900-18697975:+	chr3:18693911-18693953:+,chr3:18695568-18695628:+,chr3:18697900-18697975:+,chr3:18716137-18716175:+	chr4:189137082-189143104:+	AGCAATCAGCGAGACTCCGTGGGCGTAGGACCCTCCGAGCCAGTTCTTAAGATCTGCTATGAAAAATAGATAAGGATTTTGAAGTTATCCATGGACTTTTGGAGTATTGTTAATAAGAAGTCCAGAATCATCATGACTTTCAGTCTTTGATATGTGACTTGTTCTTTCTAGAACCTTATGGGAAGAGTCATGCTCCCTTTTCACTTCAAAGTGAGTGGACA	NA	AGCAATCAGCGAGACTCCGTGGGCGTAGGACCCTCCGAGCCAGTTCTTAAGATCTGCTATGAAAAATAGATAAGGATTTTGAAGTTATCCATGGACTTTTGGAGTATTGTTAATAAGAAGTCCAGAATCATCATGACTTTCAGTCTTTGATATGTGACTTGTTCTTTCTAGAACCTTATGGGAAGAGTCATGCTCCCTTTTCACTTCAAAGTGAGTGGA	CA	Undetermined	GAGTGGAGCCAAGATGGCCGAATAGGAACAGCTCCGGTCTACAGCTCCCAGCGTGAGCGACGCAGAGGACGGGTGATTTCTGCATTTCCATCTGAGGTACCGGGTTCATCTCACTAGGGAGTGCCAGACAGTGGGCGCAGGCCAGTGTGTGCGCGCACCGTGCGCGAGCCGAAGCAGGGCGAGGCATTGCCTCACCTGGGAAGCGCAAGGGGTCAGGGAGTTCCCTTTCCGAGTCAAAGAAAGGGGTGACGGACGCACCTGGAAAATCGGGTCACTCCCACCCGAATATTGCGCTTTTCAGACCGGCTTAAGAAACGGCGCACCACGAGACTATATCCCACACCTGGCTCAGAGGGTCCTACGCCCACGGAATCTCGCTGATTGCTAGCACAGCAGTCT…
chr1:68681499-68687636:-	chr1:68687809-68687822:-	AAAAGTAATCACCA	chr1:68681470-68681483:-	AAAAGTAATCACCA	TC/AAAA	chr1:68687636-68687811:-	FHIT	ENST00000488467.5	chr3:61042048-61042099:-,chr3:61200617-61200665:-,chr3:61251301-61251373:-	chr3:61042047-61042099:-,chr3:61200617-61200665:-,chr3:61251301-61251373:-	chr1:68681499-68687635:-	CCACTCCCAGGCAGCGATCCGGCCCTGCACTCCCTCCCTCTGCCTTTCATTCCCAGCTGCCAACATCATGGAAGCTTTGAAGCTCAGTAAAGAAGAGAAATCCATTGAGAACAGTCTGTAAAGGTCCGTACTGCTATCTACATCCAGACATTGGAAGGGAAAGAAAGAGAAAGAAG	C	CACTCCCAGGCAGCGATCCGGCCCTGCACTCCCTCCCTCTGCCTTTCATTCCCAGCTGCCAACATCATGGAAGCTTTGAAGCTCAGTAAAGAAGAGAAATCCATTGAGAACAGTCTGTAAAGGTCCGTACTGCTATCTACATCCAGACATTGGAAGGGAAAGAAAGAGAAAGAA	NA	chr3:61,042,045-61,042,046	GGTGGAGCCAAGATGGCCAAATAGGAACAGCTCCAATCTACAGCTCCCAGTGTGAGCAACACAGAAGACAGGTGATTTCTGCATTTCCAACTGAGATACGGGGTTCATCTCACTGGGGAGTGTTGGAAACTGGGTGCAGGACAGTGGGTGCAGTGCACCAAGCATGAGCCAAAGCAGGGCAAGGCATCACCTCACCCACCCAGGAAGCACAAGGGGTCAGGGAATTCCCTTTCCTAGTCAAAGAAAGGGGTGACAGACGGCACCTGGAAAATCGGGTCACTCTCACCCTAATACTGCGCTTTTCCAATGGTCTTAGCAAACGACACACCAGGAGATTATATCCTGTGCCTGGCTCAGAGGGTCCTATGCCCACAGAGCCTTGCTCATTGCTACCACAGC…
chr4:107475809-107476774:-	chr4:107476834-107476848:-	AAGAAAYGTTCCCTT	chr4:107475800-107475814:-	AAGAAACATTCCCTT	TT/AAGA	chr4:107476749-107476833:-	CDC42	ENST00000652582.1	chr1:22052720-22052742:+,chr1:22078429-22078464:+,chr1:22078465-22078490:+	chr1:22052720-22052742:+,chr1:22078429-22078464:+,chr1:22078465-22078490:+	chr4:107475809-107476748:-	AATGCCCCAGTGAAGAAGCTGAGGTCAACATGAGATTTGAAATATTTAAAGTGGATACAAAACTATTTCAGCAATGCAGACAATT	NA	AATGCCCCAGTGAAGAAGCTGAGGTCAACATGAGATTTGAAATATTTAAAGTGGATACAAAACTATTTCAGCAATGCAGACAATT	NA	NA	GCAACCTACAGAATGGGGGAAAATTTTTGCAATCTACTCATCTGACAAAGGGCTAATATCCAGAATCCACGAAGAACTCAAACAAATTTACAAGAAAAAAAAAACAACCCCATCAACAAGTGGGCAAAGGATATAAACAGACACTTCTCAAAAGAAGACATTTATACACATGAAAAAATGCTCATCATCACTGGCCATCAGAGAAATGCAAATGAAAACCACAATGAGATACCATCTCACACCAGTTAGAATGGCGATCATTAAAAAGTCAGGAAACAACAGGTGCTGGAGAGGATGTGGAGAAATAGGAATACTTTTACACTGTTGGTGGGACTGTAAACTAGTTCAACCATTGTGGAAGTCAGTGTGGTGATTCCTTAGGGATCTAGAACTAGAAAT…
chr2:169308224-169313831:-	chr2:169313985-169313999:-	AWAAGAAGCTCTGTA	chr2:169308195-169308209:-	AAAAGAAGCTTTGTA	GT/AWAA	chr2:169313832-169313984:-	MAP3K13	ENST00000424227.5	chr3:185283003-185283027:+,chr3:185285525-185285643:+	chr3:185283003-185283027:+,chr3:185285525-185285643:+	chr2:169308224-169313831:-	GGCTGGGAGCCTCGGATCCCTGACAGTTTTGCAGAACGCTGATATCTATGGACTCTAAAATAGACTTCATTTATAGATACCCACGGACCACTAATGGACAAAAACATGAATCAATATGTATTGTGGCATTCAAATCCTAGCGCTTTGGGAGAG	G	GCTGGGAGCCTCGGATCCCTGACAGTTTTGCAGAACGCTGATATCTATGGACTCTAAAATAGACTTCATTTATAGATACCCACGGACCACTAATGGACAAAAACATGAATCAATATGTATTGTGGCATTCAAATCCTAGCGCTTTGGGAGAG	NA	chr3:185,285,644-185,285,645	GAGGGAGGTTCCAAGATGGCCGAATAGGAACAGCTCCAGTCTACAGCTCCCAGCGTGAGCAACATAGAAGACGGGTGATTTCTGCATTTCCAACTGAGCTTTGAAGAGAGTAGTGGATCTCCCAGCACAGAGTTTGAGATCTGAGAATGGACAGACTACCTCAAGTGGGTCCCTGACCCCCGAGTAGCCTAACTGGGAGACACCTCCCAGTAGGGGCCGACTGACACCGGATACGGCCAGGTGCCCCTCTGAGACGAAGCTTCCAGAGGAACGATCAGGAAGTAACATTTGCTGTTCTGCAATATTTGCAGTTCTGCAGACTCCACTGATGATACCCAGGCAAACAGGGTCTGGAGTGGACCTCCAGCAAACTCCAACAGACCTGCAGCTGAGGGTCCT…
chr1:121309426-121314928:-	chr1:121315149-121315162:-	AAAAAATAAATAAA	chr1:121309275-121309288:-	AAAAAATAAATAAA	TT/AAAA	chr1:121314929-121315148:-	RAP1GDS1	ENST00000508490.5	chr4:98261474-98261569:+,chr4:98293408-98293515:+	chr4:98261474-98261569:+,chr4:98293408-98293515:+,chr4:98320417-98320431:+	chr1:121309426-121314928:-	TAGAGACGGAGGTAGAGGGAGGACACAGAGCCGTGCCGCCTGCACCAGAGACCTTCGCCTCACCCCGCCAGTTCCTCACCCTCGGGGAGCAACATGGATAATCTCAGTGATACCTTGAAGAAGCTGAAGATAACAGCTGTTGACAAGACTGAGGATAGTTTAGAAGGATGCTTGGATTGTCTGCTTCAAGCCCTGGCTCAAAATAAATGATTCAGTGTAG	T	AGAGACGGAGGTAGAGGGAGGACACAGAGCCGTGCCGCCTGCACCAGAGACCTTCGCCTCACCCCGCCAGTTCCTCACCCTCGGGGAGCAACATGGATAATCTCAGTGATACCTTGAAGAAGCTGAAGATAACAGCTGTTGACAAGACTGAGGATAGTTTAGAAGGATGCTTGGATTGTCTGCTTCAAGCCCTGGCTCAAAATAAATGATTCAGTGTAG	NA	NA	GGGGGAGGAGCCAATATGGCCGAATAGGAACAGCTCCGGTCTACAGCTCCCAGCGTGAGCGACACAGAAGACGGGTGATTTCTGCATTTCCATCTGAGCTTTGAAGAGAGCAGTGGTTCTCCCAGCAGGCAGCTGGAGATCTGAGAACGGGCAGACTGCCTCCTCAAGTGGGTCCCTGATCCCTGACCCCCGAGCAGCCTAACTGGGAGGCACCCCCCAGCAGGGGCACACTGACACCTCACACAGCAGGGTATTCCAACAGACCTGCAGCTGAGGGTCCTGTCTGTTAGAAGGAAAACTAACAAACAGAAAGGACATCCACACCGAAAACCCATCTGTACATCACCATCATCAAAGACCAAAAGTAGAGAAAACCACAAAGATGGGGAAAAAACAGAA…
chr10:44482819-44488319:-	chr10:44488525-44488536:-	GAAAGTCTGTTT	chr10:44482683-44482694:-	GAAAGTCTGTTT	TT/GAAA	chr10:44488319-44488524:-	RAP1GDS1	ENST00000508490.5	chr4:98261488-98261569:+,chr4:98293408-98293515:+	chr4:98261488-98261569:+,chr4:98293408-98293515:+,chr4:98320417-98320431:+	chr10:44482819-44488318:-	TAGGGAGGACACAGAGCTGCGCCGCCCGCACCACAGACCTTCGCCTCGCCCCGCCGGTTCCTCACCCTCGGGGAGCAACATGGATAATCTCAGTGATACCTTGAAGAAGCTGAAGATAACAGCTGTTGACAAGACCGAGGATAGTTTAGAAGGATGCTTGGATTGTCTGCTTCAAGCCCTGGCTCAAAATAAATGATTCAGTGTAG	T	AGGGAGGACACAGAGCTGCGCCGCCCGCACCACAGACCTTCGCCTCGCCCCGCCGGTTCCTCACCCTCGGGGAGCAACATGGATAATCTCAGTGATACCTTGAAGAAGCTGAAGATAACAGCTGTTGACAAGACCGAGGATAGTTTAGAAGGATGCTTGGATTGTCTGCTTCAAGCCCTGGCTCAAAATAAATGATTCAGTGTAG	NA	NA	GGGGAGGAGCTAAGATGGCCGAATAGGAACAGCTCCGGTCTACAGCTCCCAGCGTGAGCCACGCAGAAGACGGGTGATTTCTGCATTTCCATCTGAGCTTTGAAGAGAGCAATGCTTCTCCCAGCACGCAGCTGGAGATCTGAGAACGGGCAGACTGCCTCCTCAAGTGGATCCCTGACCCCTGACCCCCGAGCAGCCTAACTGGGAGGCACCACCCAGCAGGGGCACACTGACACCTCACACGGCAGGGTATTCCAACAGACCTGCAGCTGAGGGTCCTGTCTGTTAGAAGGAAAACTAACAAACAGAAAGGACATCCACACCGAAAACCCATCTGTACATCACCATCATCAAAGACCAAAAGTAGACAAAACCACAAAGATGGGGAAAAAACAGAAC…
chr6:10213347-10213796:-	chr6:10214442-10214450:-	AAATAAATT	chr6:10213345-10213353:-	AAATAAATT	GA/AAAT	chr6:10213797-10214408:-	RPL21	ENST00000311549.11	chr13:27251558-27251585:+,chr13:27253765-27253843:+,chr13:27254220-27254281:+,chr13:27255242-27255354:+,chr13:27256184-27256334:+,chr13:27256436-27256568:+		chr6:10213347-10213796:-	GTATCACCTTTCGGCGGGAACCGCCATCTTCCAGTAATTTGCCAAGATGACGAACACAAAGGGAAAGAGAAGAGGCACCCAATGTATGTTCTCTAGGCCTTTTAGAAAACATGGAGTTGTTCCTTTGGCCACATACATGCGAATCTATAAGAAAGGTGACATTGTAGGCATCAAGGGAATGGGTATTGTTCAAAAAAGAATGCCCCAAGTGTTACCATGGCTAAATGGGAAGAGTCTGCAGTGTTCCCCAGCATGCCGTTGGCATTGTTGTAAACAAACAAGTTAAGGGCAAGATTCTTGCCAAGAGAATTAATGTGTGTATTGAGCACATTAAACACTCTAAGAGCCGAGCTAGCTTCCTGAAACGCGTGAAGGAAAATGATCAGAAAAAGAAAGAAG…	GTATCA	GTATCACCTTTCGGCGGGAACCGCCATCTTCCAGTAATTTGCCAAGATGACGAACACAAAGGGAAAGAGAAGAGGCACCCAATGTATGTTCTCTAGGCCTTTTAGAAAACATGGAGTTGTTCCTTTGGCCACATACATGCGAATCTATAAGAAAGGTGACATTGTAGGCATCAAGGGAATGGGTATTGTTCAAAAAAGAATGCCCCAAGTGTTACCATGGCTAAATGGGAAGAGTCTGCAGTGTTCCCCAGCATGCCGTTGGCATTGTTGTAAACAAACAAGTTAAGGGCAAGATTCTTGCCAAGAGAATTAATGTGTGTATTGAGCACATTAAACACTCTAAGAGCCGAGCTAGCTTCCTGAAACGCGTGAAGGAAAATGATCAGAAAAAGAAAGAAG…	AAAAAAAAAAAAGAAAAAGAAAAATAGAAAATATGTCAAGTATGCT	NA	CTTGCACACACGTTTATAGCAGCACAATTCACAACTGCAAAAATATGGAACCAGTCCAAATGCCCATCAGTCAATGAGTGGATAAAGAAAATGTGGTATACATGTACCTTGGAATACTACTCAGCCATAAAAAGGAACAAAAAAATGGCATTTGCAGCAACCTGGATGGAAGTAGAGACCATTATTCTAAGTGAAGTAACTCAGGAATGGAAAATCAAACATCGTATGTGGGAGCTGAGCTATGAGGATGCAAAGGCATAAGACTGATAAAATAGACTTTGGGGATTCCGGGGGAAGGGTGGGAGGGCAGTGAGGGATAAAAGACTACACACTGGGTACAGTGTACACAGCTTGGGTAATGGTGCACCAATATCTCAGAAATCACCGCTGAAGAACTTA…
chr2:116331799-116337365:-	chr2:116337440-116337456:-	AAAATTTACTATASTTT	chr2:116331781-116331797:-	AAAATTTACTATACTTT	TT/AAAA	chr2:116337366-116337439:-	PALLD	ENST00000704822.1	chr4:168832099-168832171:+	chr4:168832099-168832171:+	chr2:116331799-116337363:-	GGTGGAGCCCACTGCAGCTCCCGCTCAATCTAGATGCGGAATCGGGCAGCAGCAGGAGGCAGCCTGGAGAGCTGAG	GGT	GGAGCCCACTGCAGCTCCCGCTCAATCTAGATGCGGAATCGGGCAGCAGCAGGAGGCAGCCTGGAGAGCTG	NA	chr4:168,832,172-168,832,173	CTTTGAAGAGAGCAGTGACTCTCCCAGCACAGAGTTTGAGATCTGAGAACGGACAGACTGCCTCCTCAAGTGGGTCCCTGACTCCCAAGTAGCCTAACTGGGAGACACCTCCCAGTAGGGGCCGACTGACACCTCATACAGGTGGGTGCCCCTCTGAGACGAAGCTTTCAGAGGAAGGATCAGGCAGCAATATTTGCTGTTCTGCAATATTTGCTGTTCTGCAGCCTCTGCTGGTAATACCCAGACAAACAGGATATGGAGTGGACCTCCAGCAAACTCCAACAGACTTGAAACTCAGGGTCCTGACTGTTAGAAGGAAAACTAATAAACAGAAAGGAATAGCATCAACATCAACAGAGAGGACATCCACATCAAAACCCCATCTGTAGGTCACCATCA…
chr6:105234720-105241723:+	chr6:105234590-105234605:+	AGAAAGAACTGGAGTG	chr6:105241745-105241760:+	AGAAAGAACTGGAGTG	TT/AGAA	chr6:105234605-105234721:+	CREM	ENST00000354759.7	chr10:35127181-35127193:+,chr10:35137782-35137879:+	chr10:35127181-35127193:+,chr10:35137782-35137879:+	chr6:105234722-105236364:+,chr6:105237759-105241723:+	GGGCCCTTCACAGTGGGATAAATAAAGAAGAAAATGGGGAAGGAGGAAAGCGTTGATTACACATGTCTTAAGAATGAGCAAAGGTACAAGGAAAAAATATATTAAGACAAAGCTAAG	GGG	CCCTTCACAGTGGGATAAATAAAGAAGAAAATGGGGAAGGAGGAAAGCGTTGATTACACATGTCTTAAGAATGAGCAAAGGTACAAGGAAAAAATATATTAAGACAAAGCTAAG	NA	chr10:35,137,880-35,137,881	CTCCAGATTGACTGTAAGAACAAATCAGCAATCCTGAGAGGATTCACAGACCCTCTGAAAGAAGCAGACTGCTCCTGCAGAACCAGGAGACACCCCAAATACTGTGAGTGCCCCAACTGCAGAATTGGGAAAGGGAGATCCTCCTCTCCCAAACACACACTCCCACTGGAGAAGCTGAGCGTCTATTTGTGGGAGAAGTTTCTGACTTTACCTGGAGCTGAGTCAAGCTAAGCGAAATGCAGGGGTAGAGGAAGAAGCCCCTGGGAGCTCGCGGGGTCCCCAGTCAGCCCATTCCTGCCTGGCACCACAGGGATCCATCGGGAGGGGGGCCAGAGGAGCAGGGGGTAAAACCCCACAGAGGGCAGGAAATCTCTAGCTGAACTTTGTAACAATTTAAAT…
chr11:90967024-90972302:-	chr11:90972520-90972532:-	AAAAAAAATTCCA	chr11:90966228-90966240:-	AAAAAAAATTCCA	TT/AAAA	chr11:90972303-90972519:-	FHIP1A	ENST00000503146.5	chr4:151409260-151409465:+	chr4:151409260-151409465:+,chr4:151438001-151438013:+	chr11:90966272-90972302:-	CTCCTGAGTTTGAGCTGGGCCTGGAGGACCTGGGCCAAGACTTTCGAGCGGCGGCCGCCTGAGGTGCGAGGAGCCAGCCCCGATTTCCTCACTGGGTCCCGCGCAGGCGTCCCCGGGACCGCAGAGCAAACTTTCTGGACTATCTGAGGACACTTGTCCAGCGAGCCCCACTGCTCGGGGAGGAGGAGCCACGGCCGGGGACAGAAAAATATTAACT	NA	CTCCTGAGTTTGAGCTGGGCCTGGAGGACCTGGGCCAAGACTTTCGAGCGGCGGCCGCCTGAGGTGCGAGGAGCCAGCCCCGATTTCCTCACTGGGTCCCGCGCAGGCGTCCCCGGGACCGCAGAGCAAACTTTCTGGACTATCTGAGGACACTTGTCCAGCGAGCCCCACTGCTCGGGGAGGAGGAGCCACGGCCGGGGACAGAAAAATATTAACT	NA	chr4:151,438,014-151,438,015	GGAGGAGGAGCCAAGATGGCCGAATAGGAACAGCTCCTGTCTACAGCTCCCAGCGTGAGCGACGCAGAAGACGGGTGATTTCTACATTTCCATCTGAGGTACCGGGTTCATCTCACTAGGGAGTGCCAGACAGTGGGCGCAGGCCAGTGTGTGTGTGCAACGTGCGCGAGCCGAAGCAGGGCGAGGCATTGCCTCACCTGGGAAGCGCAAGGGGTCAGGGAGTTCCCTTTCCGAGTCAAAGAAAGGGGTGACGGACGCACCTGGAAAATCGGGTCACTCCCACCCGAATATTGCGCTTTTCAGACCGGCTTAAGAAACGGCGCACCACGAGACTATATCCCACACCTGGCTCAGAGGGTCCTACGCCCATGGAATCTCGCTGATTGCTAGCACAGCAGT…
chr9:75950457-75950890:+	chr9:75950195-75950209:+	AACAAGGGCCTTTTA	chr9:75950888-75950902:+	AACAAGGGCCTTTTA	AC/AACA	chr9:75950210-75950456:+	ENSG00000257948	ENST00000669513.1	chr12:78808525-78808756:+	chr12:78808525-78808756:+	chr9:75950457-75950890:+	AACAAGGGCCTTTTATTTATTTGTTTTTTTTTTTTGAAAGCAACTGAATTTACTTTTTATATAAATCTTGTGTAACAAGAGATATTAAATTTGGATCAAAATTTTAGACAGGAATATATCAGGCAACAGAGAAACCAAAAAGACATATTAACCAGATAACTATTGAACCTCACATTTTTTCAAGGCTTATGTTAAAATTCAAGTTTTATAATCCTTAATTTGTTTTGGATGCTATTTGAAAGGCCTAAATTATTTGTTTTTA	TTTATTTGTTTTTTTTT	TTTGAAAGCAACTGAATTTACTTTTTATATAAATCTTGTGTAACAAGAGATATTAAATTTGGATCAAAATTTTAGACAGGAATATATCAGGCAACAGAGAAACCAAAAAGACATATTAACCAGATAACTATTGAACCTCACATTTTTTCAAGGCTTATGTTAAAATTCAAGTTTTATAATCCTTAATTTGTTTTGGATGCTATTTGAAAGGCCTAAATTATTTGTTTTTA	NA	NA	AAACGAAAACACCATCAGACTAACAGCTGATCTCTCGGCAGAAACTCTACAAGCCAGAAGAGAGTGGGGACCAATATTCAACATTCTTAAAGAAAAGAATTTTCAACCAAGAATTTCATATCCAGCCAAACTAAGCTTCATAAGTGAAGGAGAAATAAAATACTTTACAGACAAGCAAATGCTGGGAGATTTTGTCACCACCAGGCCTGCCCTAAATGAGCTCCTGAAGGAAGCACTAAACATGGAAAGGAACAACAGGTACCAGCCACTGCAAAAACATGACAAATTGTAAAGACCATCAAGGCTAGGAAGAAACTGCATCAACTAACGAGCAAAATCACCAGCTAACATCATAATGACAGGATCAAATTCACACATAACAATATTAACTTTAAATGT…	Primary RT started with a pseudogene and template switched to LINE-1
chr7:7388030-7394394:-	chr7:7394603-7394617:-	AAAAGATTGAACTGA	chr7:7388016-7388030:-	AAAAAATTGAACTGA	TT/AAAA	chr7:7394395-7394602:-	ANKAR	ENST00000441800.5	chr2:189720786-189720787:+,chr2:189727823-189727940:+	chr2:189727745-189727940:+	chr7:7388030-7394394:-	CCCTCCATAGCTATAGCATCCTGAATTTCCTTATTGTCATGGCCAACCTCAGCAACTGCAGCAGAAAATACAGCTTTCAACACATCTTCAAATGAATTTAAGAATAAGTTAAATAAACCTTACGAAAAGTAAGAATATCAAAGTGCAGAATATTATTAGTTTCCCATACTATAAAATCAAATTTATAGAAAGCTTATATAGGATTGCA	NA	CCCTCCATAGCTATAGCATCCTGAATTTCCTTATTGTCATGGCCAACCTCAGCAACTGCAGCAGAAAATACAGCTTTCAACACATCTTCAAATGAATTTAAGAATAAGTTAAATAAACCTTACGAAAAGTAAGAATATCAAAGTGCAGAATATTATTAGTTTCCCATACTATAAAATCAAATTTATAGAAAGCTTA	TATAGGATTGCA	Undetermined	GGCTGGCAAGATGGCTGAATAGGAACAGCTCTGGTCTGCAGCTCCCAGTGAGATCAATGCAGAAGGCTGGTGATTTCTGCATTTCCAACTGAGGTACCTGGCTCATCTCACTGGGACTGGTTAGACAGTGGGGGCAGCACACAGAGGGTGAGTTGAAGTAGGGTGGGGCATTGCCTCACCTGGAAAGCACAAGGGGTCAGGGAACTCCCTCCCCTAGCCAAGGGAAGCCATGAGGGACTGTGCCATGAGGAACGGTGCACTCTGGTCCAGATACTATGCTTTTCCCACAGTATGCACAGCCCACAGACCGGGAGAGTCCCTTGGGTGCCTACGCCACCAGGGCCCTGGGTTTCAAGCACAATACTGGGAGGCTGTTTGGGCAGACACCGAGCTAGCTGC…
chr15:70729654-70735160:+	chr15:70729501-70729514:+	AAAGATGGGAACAA	chr15:70735170-70735183:+	AAAGATGGGAACAA	AT/AAAG	chr15:70729515-70729652:+	ENSG00000233928	ENST00000832416.1	chrX:33742418-33742520:+	chrX:33742418-33742520:+,chrX:33837748-33837771:+,chrX:33847570-33847577:+	chr15:70729653-70735160:+	CCCTTCCGCCGCCTGTGAAGGGACCCACCGAGCTCCCAGGGCCTTTCTGCTGCTTCCTCTACCCCTGTATTTTGCTCGGCTCTGTAACTTGACTCAGCTTCAGAGAGTGGTTAAAAATTCTCAACAAGAAAAAGCTGT	NA	CCCTTCCGCCGCCTGTGAAGGGACCCACCGAGCTCCCAGGGCCTTTCTGCTGCTTCCTCTACCCCTGTATTTTGCTCGGCTCTGTAACTTGACTCAGCTTCAGAGAGTGGTTAAAAATTCTCAACAAGAAAAAGCTGT	NA	NA	GGAGGGAGGAGCCAAGATGGCCGAATAGGAACAGCTCCGGTCTACAGCTCCCAGCGTGAGCGACGCAGAAGACGGTGATTTCTGCATTTCCATCTGAGCTTTGAAGAGAGCAGTGGTTCTCCCAGCACGCAGCTGGAGATCTGAGAACGGGCAGACTGCCTCCTCAAGTGGGTCCCTGACTCCTGACCCCCGAGCAGCCTAACTGGGAGGCACCCCCCAGCAGGGGCACACTGACACCTCACACGGCAGGGTATTCCAACAGACCTGCAGCTGAGGGTCCTGTCTGTTAGAAGGAAAACTAACAACCAGAAAGGACATCTACACCGAAAACCCATCTGTACATCACCATCATCAAAGACCAAAAGTAGATAAAACCACAAAGATGGGGAAAAAACAGAA…
chrX:81175826-81181203:+	chrX:81175606-81175622:+	GAAAATTTATATATCCC	chrX:81181215-81181231:+	GAAAATTTATATATCCC	YT/GAAA	chrX:81175623-81175822:+	TPK1	ENST00000378098.8	chr7:144835560-144835618:-,chr7:144835967-144836052:-	chr7:144627255-144627296:-,"CA", ?chr7:144799094-144799102:-?,chr7:144835560-144835618:-,chr7:144835967-144836052:-	chrX:81175823-81175905:+,chrX:81175904-81181203:+	AGAGGCTCCTCAGCCGCATGCCAAGCAGTCAATCGCCTTAGCTCCCGCAGCCTGTGCTCCCAACTCTGTGGCTCCACCCGCTATTGTAGGCCAATAATCTGTTATGGAGCATGCCTTTACCCCGTTGGAGCCCCTGCTTTCCACTGAAGTGCCTTCACCTTCTGCCATAATTGTGAGGCCTCTCCCAGCTACATGGAACT	NA	AGAGGCTCCTCAGCCGCATGCCAAGCAGTCAATCGCCTTAGCTCCCGCAGCCTGTGCTCCCAACTCTGTGGCTCCACCCGCTATTGTAGGCCAATAATCTGTTATGGAGCATGCCTTTACCCCGTTGGAGCCCCTGCTTTCCACTGAAGTGCCTTCACCTTCTGCCATAATTGTGAGGCCTCTCCCAGCTACATGGAACT	NA	chr7:144,627,253-144,627,254	ATGGCCGAATAGGAACAGCTCCAGTCGGCAGATCCCAGCATGATCGACCCAGAACACGGGTGATTTCTGCATTTCCAACTGAGAGCTCTGAAGAGAGCAGTGGTTCTCCCAACATGGTGTTTGAGCTCTGAGAATGGACAGACTGCCTCCTCAAGTGGGTCCCTGACCCCTGTGTAGCCTAACTGGGAGACACTTCCCAGTAGGGGCCGACAGACACCTCATATAGGTGGGTGCCCCTCTGGGAGGAAGCTTCCAGAGGAAGGATCAGCCAGCAATATTTGCTGTTCTGCAACCTCCGCTGGTGATAGCCAGGCAAACAGGGTCTGGAGTGGACCTCCAGCAAACGCCAACAGACCTGCAGCAGAGGGGCCTGACTGTTAGAAGGAAAGCTAACAAACA…
chr3:140639731-140647999:-	chr3:140648175-140648188:-	CAAATGCACATGAG	chr3:140639721-140639734:-	CAAATGCACATGAG	TT/CAAA	chr3:140648000-140648174:-	CNOT1	ENST00000569916.1	chr16:58599410-58599511:-,chr16:58629728-58629800:-		chr3:140639731-140642168:-,chr3:140643121-140643622:-,chr3:140644943-140647999:-	AGAAGGGGTTGAGGAGAGCTAGAGTCAGAGACCCAGGAGTTTCCTGTGTCCAGTGGTGCTGGAGCTGCCTGAGATACCATGTTTCAGAACAGAGTAAGACCCCTGGTAAAGAAGAACTGAAGATATTGTACAGATATCAGATATAGTCTAATTACAAAGAAAGCACTAACTTGCC	NA	AGAAGGGGTTGAGGAGAGCTAGAGTCAGAGACCCAGGAGTTTCCTGTGTCCAGTGGTGCTGGAGCTGCCTGAGATACCATGTTTCAGAACAGAGTAAGACCCCTGGTAAAGAAGAACTGAAGATATTGTACAGATATCAGATATAGTCTAATTACAAAGAAAGCACTAACTTGCC	NA	NA	TCTGTGGTAACAGGGAATGGAATGGGCCCCAAGCATACTACAGCAGCTCTATGGAAAAGTGGCCAGATTGTTACATGGGTGCTCGTTCCCGTATCTCTTCACAAGGCAGGTCCTCCAGGCCTGGGCCTCCAGCCACCCCTCACCAGAGCTATTGAGCCAATAGCAACTTGGCAACTCCCCAGACAGAGAGCCTCCAGGGGCAACTGAAAGCCTGGCAGTGGAACTGCCCTTGCCACCCTTGTACTAATGAAGGACCAAAGACCCTAAGTGCCTTATCCATACCTCCAACAAGCTGCAGTCAACCCAAGGAGAAGTGTCCAGTCTCTCTCCCAAGGGTTCCCCCTGCCCCCTACTGCTCATCACAAGACAGGAAACCCCTGGCTTGGGCCCATAGAACAG…
